# Supplementary material for: Sex‐specific diet differences in harbor seals (Phoca vitulina) via spatial assortment
Source: Ecol Evol. 2024 Jul 3;14(7):e11417. doi: 10.1002/ece3.11417 (PMC11222013; doi:10.1002/ece3.11417)
Supplement: Supplementary file 1 — Data S1 [file ECE3-14-e11417-s001.csv]

sample_ID	WDFW_ID	sex	site	season	month	year	Batrachoidiformes	Beloniformes	Carcharhiniformes	Cephalopoda	Chimaeriformes	Clupeiformes	Crustacea	Gadiformes	Gobiesociformes	Gobiiformes	Myctophiformes	Ophidiiformes	Osmeriformes	Petromyzontiformes	Pleuronectiformes	Rajiformes	Salmoniformes	Scombriformes	Squaliformes	Syngnathiformes	Embiotocidae	Perciformes
WB012	16OP0012	F	Baby Island	Early	4	2016	0	0	0	0	0	0.155813024	0	0.723531762	0	0	0	0	0	0	0	0	0	0	0	0	0.086296444	0.034358769
WB030	16OP0030	F	Baby Island	Early	4	2016	0	0	0	0	0	0	0	1	0	0	0	0	0	0	0	0	0	0	0	0	0	0
WB031	16OP0031	F	Baby Island	Early	4	2016	0	0	0	0	0	0.303732304	0	0.649077649	0	0	0	0	0	0	0	0	0	0	0	0	0.047190047	0
WB032	16OP0032	F	Baby Island	Early	4	2016	0	0	0	0	0	0	0	1	0	0	0	0	0	0	0	0	0	0	0	0	0	0
WB033	16OP0033	F	Baby Island	Early	4	2016	0	0	0	0	0	0.06736712	0	0.93263288	0	0	0	0	0	0	0	0	0	0	0	0	0	0
WB034	16OP0034	M	Baby Island	Early	4	2016	0	0	0	0	0	0.029654036	0	0.847116969	0	0	0	0	0	0	0	0	0	0.123228995	0	0	0	0
WB035	16OP0035	F	Baby Island	Early	4	2016	0	0	0	0	0	0	0	0.126291908	0	0	0	0	0	0	0	0	0	0	0	0	0	0.873708092
WB036	16OP0036	U	Baby Island	Early	4	2016	0	0	0	0	0	0	0	1	0	0	0	0	0	0	0	0	0	0	0	0	0	0
WB047	16OP0047	F	Baby Island	Early	4	2016	0	0	0	0.153224044	0	0.447868852	0	0	0	0	0	0	0	0	0.015300546	0	0	0	0	0	0.03147541	0.352131148
WB048	16OP0048	M	Baby Island	Early	4	2016	0	0	0	0	0	1	0	0	0	0	0	0	0	0	0	0	0	0	0	0	0	0
WB049	16OP0049	F	Baby Island	Early	4	2016	0	0	0	0.152279635	0	0.410334347	0	0	0	0	0	0	0	0	0.022796353	0	0	0	0	0	0.039513678	0.375075988
WB050	16OP0050	M	Baby Island	Early	4	2016	0	0	0	0	0	1	0	0	0	0	0	0	0	0	0	0	0	0	0	0	0	0
WB051	16OP0051	F	Baby Island	Early	4	2016	0	0	0	0	0	0	0	1	0	0	0	0	0	0	0	0	0	0	0	0	0	0
WB052	16OP0052	M	Baby Island	Early	4	2016	0	0	0	0	0	1	0	0	0	0	0	0	0	0	0	0	0	0	0	0	0	0
WB054	16OP0054	F	Baby Island	Early	4	2016	0.338095238	0	0	0	0	0	0	0	0	0	0	0	0	0	0.661904762	0	0	0	0	0	0	0
WB055	16OP0055	M	Baby Island	Early	4	2016	0.388973966	0	0	0	0	0	0	0	0	0	0	0	0	0	0.611026034	0	0	0	0	0	0	0
WB056	16OP0056	M	Baby Island	Early	4	2016	0	0	0	0	0	0	0	1	0	0	0	0	0	0	0	0	0	0	0	0	0	0
WB059A	16OP0059	M	Baby Island	Early	5	2016	0.027419888	0	0	0	0	0	0	0.972580112	0	0	0	0	0	0	0	0	0	0	0	0	0	0
WB061	16OP0061	F	Baby Island	Early	5	2016	0	0	0	0	0	0	0	0	0	0	0	0	0	0	1	0	0	0	0	0	0	0
WB062	16OP0062	F	Baby Island	Early	5	2016	0	0	0	0	0	0.060606061	0	0	0	0	0	0	0	0	0.939393939	0	0	0	0	0	0	0
WB063	16OP0063	M	Baby Island	Early	5	2016	0	0	0	0	0	0.0225	0	0.9775	0	0	0	0	0	0	0	0	0	0	0	0	0	0
WB064	16OP0064	M	Baby Island	Early	5	2016	0	0	0	0	0	0.012195122	0	0.987804878	0	0	0	0	0	0	0	0	0	0	0	0	0	0
WB065	16OP0065	U	Baby Island	Early	5	2016	0	0	0	0	0	1	0	0	0	0	0	0	0	0	0	0	0	0	0	0	0	0
WB066	16OP0066	M	Baby Island	Early	5	2016	0	0	0	0	0	0.980983878	0	0	0	0	0	0	0	0	0	0	0.019016122	0	0	0	0	0
WB067	16OP0067	U	Baby Island	Early	5	2016	0	0	0	0	0	0	0	1	0	0	0	0	0	0	0	0	0	0	0	0	0	0
WB068	16OP0068	F	Baby Island	Early	5	2016	0	0	0	0	0	1	0	0	0	0	0	0	0	0	0	0	0	0	0	0	0	0
WB069	16OP0069	F	Baby Island	Early	5	2016	0	0	0	0	0	0.856557377	0	0	0	0	0	0	0	0	0	0	0	0	0	0	0	0.143442623
WB070	16OP0070	F	Baby Island	Early	5	2016	0	0	0	0	0	0	0	0	0	0	0	0	0	0	1	0	0	0	0	0	0	0
WB071	16OP0071	M	Baby Island	Early	5	2016	0	0	0	0	0	0.583833392	0	0.416166608	0	0	0	0	0	0	0	0	0	0	0	0	0	0
WB074	16OP0074	F	Baby Island	Early	5	2016	0	0	0	0	0	0.522458629	0	0.477541371	0	0	0	0	0	0	0	0	0	0	0	0	0	0
WB075	16OP0075	M	Baby Island	Early	5	2016	0	0	0	0	0	0.547619048	0	0	0	0	0	0	0	0	0	0.023809524	0.428571429	0	0	0	0	0
WB084	16OP0084	M	Baby Island	Early	5	2016	0.031623932	0	0	0.130769231	0.057264957	0.421367522	0	0.347863248	0	0	0	0	0	0	0	0	0	0	0	0	0.011111111	0
WB085	16OP0085	M	Baby Island	Early	5	2016	0	0	0	0.047767232	0.091644624	0.674809398	0	0.165551579	0	0	0	0	0	0	0	0	0.020227167	0	0	0	0	0
WB086	16OP0086	M	Baby Island	Early	5	2016	0.068412614	0	0	0	0	0	0	0.120256547	0	0	0	0	0	0	0	0	0	0	0	0	0	0.811330839
WB087	16OP0087	M	Baby Island	Early	5	2016	0	0	0	0	0	0.974860335	0	0.025139665	0	0	0	0	0	0	0	0	0	0	0	0	0	0
WB088	16OP0088	F	Baby Island	Early	5	2016	0	0	0	0	0	0	0	1	0	0	0	0	0	0	0	0	0	0	0	0	0	0
WB089	16OP0089	M	Baby Island	Early	5	2016	0	0	0	0	0	0	0	1	0	0	0	0	0	0	0	0	0	0	0	0	0	0
WB091	16OP0091	F	Baby Island	Early	5	2016	0	0	0	0	0	0	0	0	0	0	0	0	0.011894647	0	0.948173322	0	0.039932031	0	0	0	0	0
WB092	16OP0092	F	Baby Island	Early	5	2016	0	0	0	0	0	0	0	0	0	0	0	0	0	0	1	0	0	0	0	0	0	0
WB093	16OP0093	M	Baby Island	Early	5	2016	0	0	0	0	0	0	0	0	0	0	0	0	0	0	1	0	0	0	0	0	0	0
WB094	16OP0094	M	Baby Island	Early	5	2016	0	0	0	0	0	0	0	0.754869359	0	0	0	0	0.182897862	0	0	0	0.062232779	0	0	0	0	0
WB095	16OP0095	M	Baby Island	Early	5	2016	0	0	0	0	0	0.345388788	0	0.654611212	0	0	0	0	0	0	0	0	0	0	0	0	0	0
WB096	16OP0096	M	Baby Island	Early	5	2016	0	0	0	0	0	0.018018018	0	0.981981982	0	0	0	0	0	0	0	0	0	0	0	0	0	0
WB119	16OP0119	F	Baby Island	Early	5	2016	0	0	0	0	0	0	0	0	0	0	0	0	0.079245283	0	0	0	0	0	0	0	0.920754717	0
WB122	16OP0122	U	Baby Island	Early	5	2016	0	0	0	0	0	0	0	1	0	0	0	0	0	0	0	0	0	0	0	0	0	0
WB124	16OP0124	U	Baby Island	Early	5	2016	0	0	0	0	0	1	0	0	0	0	0	0	0	0	0	0	0	0	0	0	0	0
WB125	16OP0125	M	Baby Island	Early	5	2016	0	0	0	0	0	0	0	0	0	0	0	0	0	0	0.08137045	0.856531049	0	0	0	0	0	0.062098501
WB126	16OP0126	M	Baby Island	Early	5	2016	0	0	0	0	0	0.14939759	0	0.85060241	0	0	0	0	0	0	0	0	0	0	0	0	0	0
WB127	16OP0127	M	Baby Island	Early	5	2016	0.095088409	0	0	0.077013752	0	0	0	0.083693517	0	0	0	0	0	0	0.260117879	0.484086444	0	0	0	0	0	0
WB128	16OP0128	M	Baby Island	Early	5	2016	0	0	0	0	0	0.032622333	0	0	0	0	0	0	0.702634881	0	0	0	0.264742785	0	0	0	0	0
WB129	16OP0129	U	Baby Island	Early	5	2016	0	0	0	0	0	0.512605042	0	0	0	0	0	0	0.487394958	0	0	0	0	0	0	0	0	0
WB130	16OP0130	M	Baby Island	Early	5	2016	0	0	0	0	0	0	0	0.110344828	0	0	0	0	0	0	0.829885057	0	0.04137931	0	0	0	0.018390805	0
WB131	16OP0131	F	Baby Island	Early	5	2016	0	0	0	0	0	0	0	0.045454545	0	0	0	0	0.954545455	0	0	0	0	0	0	0	0	0
WB139	16OP0139	U	Baby Island	Early	5	2016	0	0	0	0	0	0.530612245	0	0	0	0	0	0	0.469387755	0	0	0	0	0	0	0	0	0
WB140A	16OP0140	U	Baby Island	Early	5	2016	0.03006012	0	0	0	0	0.925851703	0	0.044088176	0	0	0	0	0	0	0	0	0	0	0	0	0	0
WB140B	16OP0141	U	Baby Island	Early	5	2016	0	0	0	0	0	1	0	0	0	0	0	0	0	0	0	0	0	0	0	0	0	0
WB141	16OP0142	F	Baby Island	Early	5	2016	0	0	0	0	0	0.176547231	0	0.734201954	0	0	0	0	0	0	0	0	0	0	0	0	0	0.089250814
WB143	16OP0143	F	Baby Island	Early	5	2016	0	0	0	0	0	0	0	1	0	0	0	0	0	0	0	0	0	0	0	0	0	0
WB145	16OP0145	M	Baby Island	Early	5	2016	0.27090301	0	0	0.188963211	0	0	0	0.33277592	0	0	0	0	0	0	0.20735786	0	0	0	0	0	0	0
WB146	16OP0146	F	Baby Island	Early	5	2016	0	0	0	0	0	0	0	1	0	0	0	0	0	0	0	0	0	0	0	0	0	0
WB147	16OP0147	U	Baby Island	Early	5	2016	0	0	0	0	0	0.022512709	0	0.977487291	0	0	0	0	0	0	0	0	0	0	0	0	0	0
WB149	16OP0149	U	Baby Island	Early	5	2016	0	0	0	0	0	0	0	0	0	0	0	0	0	0	0	0	0	0	0	0	1	0
WB150	16OP0150	F	Baby Island	Early	5	2016	0	0	0	0	0	0	0	1	0	0	0	0	0	0	0	0	0	0	0	0	0	0
WB152	16OP0153	F	Baby Island	Early	5	2016	0	0	0	0	0	0	0	1	0	0	0	0	0	0	0	0	0	0	0	0	0	0
WB153	16OP0154	U	Baby Island	Early	5	2016	0	0	0	0	0	0.596087457	0	0	0	0	0	0	0.349827388	0	0	0	0.054085155	0	0	0	0	0
WB154	16OP0155	U	Baby Island	Early	5	2016	0	0	0	0	0	0	0	1	0	0	0	0	0	0	0	0	0	0	0	0	0	0
WB155	16OP0156	M	Baby Island	Early	5	2016	0	0	0	0	0	0	0	1	0	0	0	0	0	0	0	0	0	0	0	0	0	0
WB156	16OP0157	M	Baby Island	Early	5	2016	0	0	0	0	0	0	0	0.841260037	0	0	0	0	0	0	0.158739963	0	0	0	0	0	0	0
WB157	16OP0158	F	Baby Island	Early	5	2016	0.013776722	0	0	0	0	0.325890736	0	0	0	0	0	0	0	0	0	0.011876485	0	0	0	0	0.648456057	0
WB158	16OP0159	U	Baby Island	Early	5	2016	0	0	0	0	0	0	0	0	0	0	0	0	0	0	0	0	0	0	0	0	1	0
WB159	16OP0160	F	Baby Island	Early	5	2016	0	0	0	0	0	0	0	0	0	0	0	0	0	0	0	0	0	0	0	0	1	0
WB160	16OP0161	F	Baby Island	Early	5	2016	0	0	0	0	0	0	0	1	0	0	0	0	0	0	0	0	0	0	0	0	0	0
WB161	16OP0162	F	Baby Island	Early	5	2016	0.036706349	0	0	0	0	0.487103175	0	0	0	0	0	0	0	0	0.024801587	0	0	0	0	0	0	0.451388889
WB162	16OP0163	F	Baby Island	Early	5	2016	0	0	0	0	0	0	0	0	0	0	0	0	0	0	0	0	0	0	0	0	1	0
WB163	16OP0164	F	Baby Island	Early	5	2016	0	0	0	0	0	0	0	1	0	0	0	0	0	0	0	0	0	0	0	0	0	0
WB172	16OP0173	U	Baby Island	Early	5	2016	0.174345077	0	0	0	0	0	0	0	0	0	0	0	0	0	0	0	0	0	0	0	0.825654923	0
WB173	16OP0174	U	Baby Island	Early	5	2016	0	0	0	0	0	0	0	1	0	0	0	0	0	0	0	0	0	0	0	0	0	0
WB174	16OP0175	F	Baby Island	Early	5	2016	0	0	0	0	0	0	0	1	0	0	0	0	0	0	0	0	0	0	0	0	0	0
WB175	16OP0176	M	Baby Island	Early	5	2016	0	0	0	0	0	0	0	1	0	0	0	0	0	0	0	0	0	0	0	0	0	0
WB177	16OP0178	F	Baby Island	Early	5	2016	0	0	0	0	0	0	0	1	0	0	0	0	0	0	0	0	0	0	0	0	0	0
WB178	16OP0179	F	Baby Island	Early	5	2016	0.329102845	0	0	0	0	0.573960613	0	0.011816193	0	0	0	0	0	0	0	0	0	0	0	0	0	0.08512035
WB179	16OP0180	F	Baby Island	Early	5	2016	0.403846154	0	0	0	0	0.478021978	0	0.019230769	0	0	0	0	0	0	0	0	0	0	0	0	0.013736264	0.085164835
WB183	16OP0184	U	Baby Island	Early	5	2016	0	0	0	0	0	0	0	1	0	0	0	0	0	0	0	0	0	0	0	0	0	0
WB184	16OP0185	M	Baby Island	Early	5	2016	0	0	0	0	0	0	0	1	0	0	0	0	0	0	0	0	0	0	0	0	0	0
WB185	16OP0186	M	Baby Island	Early	5	2016	0	0	0	0	0	0	0	1	0	0	0	0	0	0	0	0	0	0	0	0	0	0
WB187	16OP0188	F	Baby Island	Early	5	2016	0	0	0	0	0	0	0	1	0	0	0	0	0	0	0	0	0	0	0	0	0	0
WB189	16OP0190	F	Baby Island	Early	5	2016	0	0	0	0	0	0	0	1	0	0	0	0	0	0	0	0	0	0	0	0	0	0
WB190	16OP0191	F	Baby Island	Early	5	2016	0	0	0	0	0	0	0	0.931677019	0	0	0	0	0.029503106	0	0	0	0	0	0	0	0.038819876	0
WB191	16OP0192	U	Baby Island	Early	5	2016	0	0	0	0	0	0	0	1	0	0	0	0	0	0	0	0	0	0	0	0	0	0
WB192	16OP0193	F	Baby Island	Early	5	2016	0	0	0	0	0	0	0	1	0	0	0	0	0	0	0	0	0	0	0	0	0	0
WB193	16OP0194	F	Baby Island	Early	5	2016	0	0	0	0	0	0	0	1	0	0	0	0	0	0	0	0	0	0	0	0	0	0
WB194	16OP0195	F	Baby Island	Early	5	2016	0	0	0	0	0	0	0	1	0	0	0	0	0	0	0	0	0	0	0	0	0	0
WB195	16OP0196	M	Baby Island	Early	5	2016	0	0	0	0	0	0.433533986	0	0	0	0	0	0	0.52169551	0	0	0	0.044770505	0	0	0	0	0
WB196	16OP0197	F	Baby Island	Early	5	2016	0	0	0	0	0	0	0	0	0	0	0	0	0	0	0.0997921	0	0	0	0	0	0	0.900207901
WB197	16OP0198	F	Baby Island	Early	5	2016	0	0	0	0	0	0	0	0.977272727	0	0	0	0	0	0	0	0	0	0	0	0	0	0.022727273
WB198	16OP0199	F	Baby Island	Early	5	2016	0	0	0	0	0	1	0	0	0	0	0	0	0	0	0	0	0	0	0	0	0	0
WB199A	16OP0200	M	Baby Island	Early	5	2016	0	0	0	0	0	0	0	1	0	0	0	0	0	0	0	0	0	0	0	0	0	0
WB199B	16OP0201	M	Baby Island	Early	5	2016	0	0	0	0	0	0	0	1	0	0	0	0	0	0	0	0	0	0	0	0	0	0
WB201	16OP0203	U	Baby Island	Early	5	2016	0	0	0	0	0	0.356728538	0	0.197215777	0	0	0	0	0	0	0	0	0	0	0	0	0.446055684	0
WB202	16OP0204	F	Baby Island	Early	5	2016	0	0	0	0	0	0	0	0	0	0	0	0	0	0	0	0	0	0	0	0	1	0
WB203	16OP0205	M	Baby Island	Early	5	2016	0	0	0	0	0	0.627797409	0	0.3598351	0	0	0	0	0	0	0	0	0.012367491	0	0	0	0	0
WB204	16OP0206	U	Baby Island	Early	5	2016	0	0	0	0	0	0.28957529	0	0	0	0	0	0	0	0	0	0	0	0	0	0	0	0.71042471
WB205	16OP0207	F	Baby Island	Early	5	2016	0	0	0	0	0	0.678651685	0	0	0	0	0	0	0.321348315	0	0	0	0	0	0	0	0	0
WB206	16OP0208	M	Baby Island	Early	5	2016	0	0	0	0	0	0	0	1	0	0	0	0	0	0	0	0	0	0	0	0	0	0
WB207	16OP0209	M	Baby Island	Early	5	2016	0	0	0	0	0	0.086247086	0	0.913752914	0	0	0	0	0	0	0	0	0	0	0	0	0	0
WB208	16OP0210	F	Baby Island	Early	5	2016	0	0	0	0	0	0	0	1	0	0	0	0	0	0	0	0	0	0	0	0	0	0
WB211	16OP0212	F	Baby Island	Early	5	2016	0	0	0	0	0	0	0	1	0	0	0	0	0	0	0	0	0	0	0	0	0	0
WB212	16OP0213	F	Baby Island	Early	5	2016	0	0	0	0	0	1	0	0	0	0	0	0	0	0	0	0	0	0	0	0	0	0
WB213	16OP0214	M	Baby Island	Early	5	2016	0	0	0	0	0	1	0	0	0	0	0	0	0	0	0	0	0	0	0	0	0	0
WB214	16OP0215	M	Baby Island	Early	5	2016	0	0	0	0	0	0	0	1	0	0	0	0	0	0	0	0	0	0	0	0	0	0
WB215	16OP0216	U	Baby Island	Early	5	2016	0	0	0	0	0	1	0	0	0	0	0	0	0	0	0	0	0	0	0	0	0	0
WB216	16OP0217	F	Baby Island	Early	5	2016	0	0	0	0	0	1	0	0	0	0	0	0	0	0	0	0	0	0	0	0	0	0
WB218	16OP0219	F	Baby Island	Early	5	2016	0	0	0	0	0	0	0	0	0	0	0	0	0	0	0	0	0	0	0	0	1	0
WB220	16OP0221	U	Baby Island	Early	5	2016	0	0	0	0	0	0.913513514	0	0	0	0	0	0	0	0	0	0	0	0	0	0	0.086486486	0
WB221	16OP0222	M	Baby Island	Early	5	2016	0	0	0	0	0	1	0	0	0	0	0	0	0	0	0	0	0	0	0	0	0	0
WB222	16OP0223	M	Baby Island	Early	6	2016	0	0	0	0	0	1	0	0	0	0	0	0	0	0	0	0	0	0	0	0	0	0
WB223	16OP0224	M	Baby Island	Early	6	2016	0	0	0	0	0	1	0	0	0	0	0	0	0	0	0	0	0	0	0	0	0	0
WB224	16OP0225	F	Baby Island	Early	6	2016	0	0	0	0	0	0	0	0	0	0	0	0	0	0	0	0	1	0	0	0	0	0
WB225	16OP0226	U	Baby Island	Early	6	2016	0	0	0	1	0	0	0	0	0	0	0	0	0	0	0	0	0	0	0	0	0	0
WB226	16OP0227	U	Baby Island	Early	6	2016	0	0	0	0.964071856	0	0	0	0	0	0	0	0	0	0	0.035928144	0	0	0	0	0	0	0
WB227	16OP0228	F	Baby Island	Early	6	2016	0	0	0	0	0	0	0	0.190214906	0	0	0	0	0.590763603	0	0	0	0	0	0	0	0	0.21902149
WB228	16OP0229	F	Baby Island	Early	6	2016	0	0	0	0	0	0	0	1	0	0	0	0	0	0	0	0	0	0	0	0	0	0
WB231	16OP0232	U	Baby Island	Early	6	2016	0	0	0	0	0	1	0	0	0	0	0	0	0	0	0	0	0	0	0	0	0	0
WB232	16OP0233	M	Baby Island	Early	6	2016	0	0	0	0	0	0	0	0	0	0	0	0	0	0	0	0	1	0	0	0	0	0
WB234	16OP0235	F	Baby Island	Early	6	2016	0	0	0	0	0	0	0	1	0	0	0	0	0	0	0	0	0	0	0	0	0	0
WB235	16OP0236	M	Baby Island	Early	6	2016	0	0	0	0	0	0	0	1	0	0	0	0	0	0	0	0	0	0	0	0	0	0
WB236	16OP0237	M	Baby Island	Early	6	2016	0	0	0	0	0	0.073115861	0	0	0	0	0	0	0.16647919	0	0	0	0.76040495	0	0	0	0	0
WB237	16OP0238	F	Baby Island	Early	6	2016	0	0	0	0	0	1	0	0	0	0	0	0	0	0	0	0	0	0	0	0	0	0
WB238	16OP0239	F	Baby Island	Early	6	2016	0	0	0	0	0	0.538461538	0	0	0	0	0	0	0	0.107692308	0	0	0	0	0	0	0	0.353846154
WB239	16OP0240	F	Baby Island	Early	6	2016	0	0	0	0	0	0	0	0	0	0	0	0	0	0	0	0	0	0	0	0	0	1
WB241	16OP0242	U	Baby Island	Early	6	2016	0	0	0	0	0	0	0	0	0	0	0	0	0	0	0	0	0	0	0	0	0	1
WB249	16OP0250	M	Baby Island	Early	6	2016	0	0	0	0	0	0	0	0.265137615	0	0	0	0	0	0	0.734862385	0	0	0	0	0	0	0
WB250	16OP0251	U	Baby Island	Early	6	2016	0	0	0	0	0	0.054884189	0	0.945115811	0	0	0	0	0	0	0	0	0	0	0	0	0	0
WB251A	16OP0252	M	Baby Island	Early	6	2016	0	0	0	0	0	0.041245136	0	0	0	0	0	0	0	0	0.958754865	0	0	0	0	0	0	0
WB252A	16OP0254	M	Baby Island	Early	6	2016	0	0	0	0	0	0.072519084	0	0	0	0	0	0	0.653217012	0	0	0	0.274263904	0	0	0	0	0
WB252B	16OP0255	U	Baby Island	Early	6	2016	0	0	0	0	0	0.104640152	0	0	0	0	0	0	0.517518939	0	0	0	0.362689394	0	0	0	0.015151515	0
WB255	16OP0257	U	Baby Island	Early	6	2016	0	0	0	0	0	1	0	0	0	0	0	0	0	0	0	0	0	0	0	0	0	0
WB256	16OP0258	U	Baby Island	Early	6	2016	0	0	0	0	0	1	0	0	0	0	0	0	0	0	0	0	0	0	0	0	0	0
WB257	16OP0259	M	Baby Island	Early	6	2016	0.52299489	0	0	0	0	0	0	0.012219507	0	0	0	0	0	0	0	0	0	0	0	0	0	0.464785603
WB258	16OP0260	M	Baby Island	Early	6	2016	0	0	0	0	0	0.3828125	0	0.6171875	0	0	0	0	0	0	0	0	0	0	0	0	0	0
WB260	16OP0261	M	Baby Island	Early	6	2016	0	0	0	0	0	0	0	0.255811304	0	0	0	0	0	0	0	0.744188696	0	0	0	0	0	0
WB261	16OP0262	M	Baby Island	Early	6	2016	0	0	0	0	0	0	0	0	0	0	0	0	0	0	0	0	0	0	0	0	0	1
WB262	16OP0263	U	Baby Island	Early	6	2016	0	0	0	0	0	1	0	0	0	0	0	0	0	0	0	0	0	0	0	0	0	0
WB265	16OP0266	F	Baby Island	Early	6	2016	0	0	0	0	0	0	0	1	0	0	0	0	0	0	0	0	0	0	0	0	0	0
WB266	16OP0267	M	Baby Island	Early	6	2016	0	0	0	0	0	0	0	0.569695873	0	0	0	0	0.068609703	0.092143374	0	0	0.26955105	0	0	0	0	0
WB267	16OP0268	F	Baby Island	Early	6	2016	0.971375808	0	0	0	0	0.015565229	0	0	0	0	0	0	0	0	0	0	0	0	0	0	0.013058963	0
WB269	16OP0270	F	Baby Island	Early	6	2016	0	0	0	0	0	1	0	0	0	0	0	0	0	0	0	0	0	0	0	0	0	0
WB270	16OP0271	M	Baby Island	Early	6	2016	0	0	0	0	0	0	0	1	0	0	0	0	0	0	0	0	0	0	0	0	0	0
WB271	16OP0272	F	Baby Island	Early	6	2016	0	0	0	0	0	0	0	1	0	0	0	0	0	0	0	0	0	0	0	0	0	0
WB272	16OP0273	M	Baby Island	Early	6	2016	0	0	0	0	0	0.162278978	0	0.837721022	0	0	0	0	0	0	0	0	0	0	0	0	0	0
WB273	16OP0274	M	Baby Island	Early	6	2016	0	0	0	0	0	0	0	0.897713598	0	0	0	0	0	0.057160048	0	0	0.045126354	0	0	0	0	0
WB274	16OP0275	U	Baby Island	Early	6	2016	0	0	0	0	0	0.365745856	0	0	0	0	0	0	0	0	0	0	0	0	0	0	0.634254144	0
WB281	16OP0282	M	Baby Island	Early	6	2016	0	0	0	0	0	0	0	0	0	0	0	0	0	0	0.999999999	0	0	0	0	0	0	0
WB282	16OP0283	F	Baby Island	Early	6	2016	0	0	0	0	0	0	0	1	0	0	0	0	0	0	0	0	0	0	0	0	0	0
WB283	16OP0284	M	Baby Island	Early	6	2016	0	0	0	0	0	0	0	0	0	0	0	0	0	0	1	0	0	0	0	0	0	0
WB286	16OP0287	U	Baby Island	Early	6	2016	0	0	0	0	0	1	0	0	0	0	0	0	0	0	0	0	0	0	0	0	0	0
WB287	16OP0288	F	Baby Island	Early	6	2016	0	0	0	0	0	0	0	0	0	0	0	0	0	0	0	0	0	0	0	0	1	0
WB291	16OP0292	F	Baby Island	Early	6	2016	0	0	0	0	0	1	0	0	0	0	0	0	0	0	0	0	0	0	0	0	0	0
WB307	16OP0308	U	Baby Island	Early	6	2016	0	0	0	0	0	0	0	0	0	0	0	0	0	0	0	0	1	0	0	0	0	0
WB308	16OP0309	M	Baby Island	Early	6	2016	0	0	0	0	0	0.112540193	0	0	0	0	0	0	0	0	0	0	0.887459807	0	0	0	0	0
WB309	16OP0310	F	Baby Island	Early	6	2016	0	0	0	0.045454545	0	0.954545455	0	0	0	0	0	0	0	0	0	0	0	0	0	0	0	0
WB310	16OP0311	U	Baby Island	Early	6	2016	0	0	0	0	1	0	0	0	0	0	0	0	0	0	0	0	0	0	0	0	0	0
WB311	16OP0312	U	Baby Island	Early	6	2016	0	0	0	0	0	0	0	0	0	0	0	0	0	0	0	0	1	0	0	0	0	0
WB312	16OP0313	F	Baby Island	Early	6	2016	0	0	0	0	0	0	0	0	0	0	0	0	0	0	0	0	0	0	0	0	1	0
WB313	16OP0314	U	Baby Island	Early	6	2016	0	0	0	0	0	0	0	1	0	0	0	0	0	0	0	0	0	0	0	0	0	0
WB315	16OP0316	M	Baby Island	Early	6	2016	0	0	0	0	0.913043478	0	0	0	0	0	0	0	0	0	0	0	0	0	0	0	0.086956522	0
WB316	16OP0317	M	Baby Island	Early	6	2016	0	0	0	0	0	0.46031746	0	0.53968254	0	0	0	0	0	0	0	0	0	0	0	0	0	0
WB318	16OP0319	U	Baby Island	Early	6	2016	0	0	0	0	0	0	0	1	0	0	0	0	0	0	0	0	0	0	0	0	0	0
WB319	16OP0320	M	Baby Island	Early	6	2016	0	0	0	0	0	0.493613741	0	0.506386259	0	0	0	0	0	0	0	0	0	0	0	0	0	0
WB321	16OP0322	M	Baby Island	Early	6	2016	0	0	0	0	0	1	0	0	0	0	0	0	0	0	0	0	0	0	0	0	0	0
WB322	16OP0323	U	Baby Island	Early	6	2016	0	0	0	0	0	0	0	0	0	0	0	0	0	0	0	0	1	0	0	0	0	0
WB325	16OP0326	M	Baby Island	Early	6	2016	0	0	0	0	0	0	0	1	0	0	0	0	0	0	0	0	0	0	0	0	0	0
WB326	16OP0327	M	Baby Island	Early	6	2016	0.484162896	0	0	0	0	0.079707623	0	0.436129481	0	0	0	0	0	0	0	0	0	0	0	0	0	0
WB327	16OP0328	F	Baby Island	Early	6	2016	0	0	0	0	0	0	0	0	0	0	0	0	0	0	0	0	0	0	0	0	1	0
WB328	16OP0329	M	Baby Island	Early	6	2016	0	0	0	0	0	0	0	1	0	0	0	0	0	0	0	0	0	0	0	0	0	0
WB373	16OP0374	M	Baby Island	Early	6	2016	0	0	0	0	0	0	0	1	0	0	0	0	0	0	0	0	0	0	0	0	0	0
WB376A	16OP0377	M	Baby Island	Early	6	2016	0.287816844	0	0	0	0	0.274325429	0	0.319705642	0	0	0	0	0	0	0.118152085	0	0	0	0	0	0	0
WB376B	16OP0378	M	Baby Island	Early	6	2016	0.314229249	0	0	0	0	0	0	0	0	0	0	0	0	0	0.685770751	0	0	0	0	0	0	0
WB380	16OP0381	U	Baby Island	Early	6	2016	0	0	0	0	0	0	0	1	0	0	0	0	0	0	0	0	0	0	0	0	0	0
WB381	16OP0382	M	Baby Island	Early	6	2016	0	0	0	0	0	1	0	0	0	0	0	0	0	0	0	0	0	0	0	0	0	0
WB385A	16OP0386	M	Baby Island	Early	6	2016	0	0	0	0	0	1	0	0	0	0	0	0	0	0	0	0	0	0	0	0	0	0
WB387	16OP0388	U	Baby Island	Early	6	2016	0	0	0	0	0	0	0	1	0	0	0	0	0	0	0	0	0	0	0	0	0	0
WB401	16OP0402	F	Baby Island	Late	7	2016	0	0	0	0	0	1	0	0	0	0	0	0	0	0	0	0	0	0	0	0	0	0
WB402	16OP0403	F	Baby Island	Late	7	2016	0	0	0	0	0	0	0	0.736633663	0	0	0	0	0	0.263366337	0	0	0	0	0	0	0	0
WB403	16OP0404	F	Baby Island	Late	7	2016	0	0	0	0	0	1	0	0	0	0	0	0	0	0	0	0	0	0	0	0	0	0
WB405	16OP0406	M	Baby Island	Late	7	2016	0	0	0	0	0	0	0	1	0	0	0	0	0	0	0	0	0	0	0	0	0	0
WB406	16OP0407	F	Baby Island	Late	7	2016	0	0	0	0	0	0	0	1	0	0	0	0	0	0	0	0	0	0	0	0	0	0
WB407	16OP0408	U	Baby Island	Late	7	2016	0	0	0	0	0	1	0	0	0	0	0	0	0	0	0	0	0	0	0	0	0	0
WB410	16OP0411	F	Baby Island	Late	7	2016	0	0	0	0	0	0.047738693	0	0.952261307	0	0	0	0	0	0	0	0	0	0	0	0	0	0
WB411	16OP0412	M	Baby Island	Late	7	2016	0	0	0	0	0	0	0	0.763178295	0	0	0	0	0.236821705	0	0	0	0	0	0	0	0	0
WB414	16OP0415	F	Baby Island	Late	7	2016	1	0	0	0	0	0	0	0	0	0	0	0	0	0	0	0	0	0	0	0	0	0
WB415	16OP0416	F	Baby Island	Late	7	2016	1	0	0	0	0	0	0	0	0	0	0	0	0	0	0	0	0	0	0	0	0	0
WB418	16OP0419	U	Baby Island	Late	7	2016	0	0	0	0	0	1	0	0	0	0	0	0	0	0	0	0	0	0	0	0	0	0
bcPv12.065		F	Belle_Chain	Early	6	2012	0	0	0	0	0	0	0	1	0	0	0	0	0	0	0	0	0	0	0	0	0	0
bcPv12.067		F	Belle_Chain	Early	6	2012	0	0	0	0	0	0.24	0	0.48	0	0	0	0	0	0	0	0.04	0.16	0	0	0	0	0.08
bcPv12.222		F	Belle_Chain	Late	7	2012	0	0	0	0	0	0.703235991	0	0	0	0	0	0	0	0.29676401	0	0	0	0	0	0	0	0
bcPv12.303		F	Belle_Chain	Late	8	2012	0	0	0	0	0	0.011026293	0	0	0	0	0	0	0	0	0	0	0.934690416	0	0	0	0	0.054283291
bcPv12.305		F	Belle_Chain	Late	8	2012	0	0	0	0	0	0.98948949	0	0	0	0	0	0	0	0	0	0	0.010510511	0	0	0	0	0
bcPv12.306		F	Belle_Chain	Late	8	2012	0	0	0	0	0	0.174796748	0	0	0	0	0	0	0	0.723577236	0	0	0.101626016	0	0	0	0	0
bcPv12.310		F	Belle_Chain	Late	8	2012	0	0	0	0	0	0.935153584	0	0	0	0	0	0	0	0	0	0	0.064846415	0	0	0	0	0
bcPv12.311		F	Belle_Chain	Late	8	2012	0	0	0	0	0.642857143	0.092857143	0	0.021428571	0	0	0	0	0	0.014285714	0	0	0.192857143	0	0	0	0	0.035714286
bcPv12.313		F	Belle_Chain	Late	8	2012	0	0	0	0	0	0.95177305	0	0	0	0	0	0	0	0	0	0	0.048226951	0	0	0	0	0
bcPv12.314		F	Belle_Chain	Late	8	2012	0	0	0	0	0	0.921279213	0	0	0	0	0	0	0.054735547	0	0	0	0.02398524	0	0	0	0	0
bcPv12.315		F	Belle_Chain	Late	8	2012	0	0	0	0	0	0.174653422	0	0.59960703	0	0	0	0	0	0.165484118	0	0	0	0	0	0	0	0.060255431
bcPv12.317		F	Belle_Chain	Late	8	2012	0	0	0	0	0	0.562638581	0	0	0	0	0	0	0	0	0	0	0.389135254	0	0	0	0	0.048226164
bcPv12.319		F	Belle_Chain	Late	8	2012	0	0	0	0	0	0.950704225	0	0	0	0	0	0	0	0	0	0	0.049295775	0	0	0	0	0
bcPv12.384		F	Belle_Chain	Late	8	2012	0	0	0	0	0	0	0	0.886792453	0	0	0	0	0	0	0	0	0.018867925	0	0	0	0	0.094339623
bcPv12.385		F	Belle_Chain	Late	8	2012	0	0	0	0	0	0.948717949	0	0.038461538	0	0	0	0	0	0	0	0	0.012820513	0	0	0	0	0
bcPv12.386		F	Belle_Chain	Late	8	2012	0	0	0	0	0	0	0	1	0	0	0	0	0	0	0	0	0	0	0	0	0	0
bcPv12.388		F	Belle_Chain	Late	8	2012	0	0	0	0	0	0	0	0	0	0	0	0	0.256140351	0	0	0	0.74385965	0	0	0	0	0
bcPv12.390		F	Belle_Chain	Late	8	2012	0	0	0	0	0	0	0	1	0	0	0	0	0	0	0	0	0	0	0	0	0	0
bcPv12.391		F	Belle_Chain	Late	8	2012	0	0	0	0	0	0.962406015	0	0.022556391	0	0	0	0	0	0	0	0	0.015037594	0	0	0	0	0
bcPv12.393		F	Belle_Chain	Late	8	2012	0	0	0	0	0	0.98757764	0	0.01242236	0	0	0	0	0	0	0	0	0	0	0	0	0	0
bcPv12.395		F	Belle_Chain	Late	8	2012	0	0	0	0	0	0.971428571	0	0	0	0	0	0	0	0	0	0	0.028571429	0	0	0	0	0
bcPv12.515		F	Belle_Chain	Late	9	2012	0	0	0	0	0	1	0	0	0	0	0	0	0	0	0	0	0	0	0	0	0	0
bcPv12.516		F	Belle_Chain	Late	9	2012	0	0	0	0	0	1	0	0	0	0	0	0	0	0	0	0	0	0	0	0	0	0
bcPv12.517		F	Belle_Chain	Late	9	2012	0	0	0	0	0	1	0	0	0	0	0	0	0	0	0	0	0	0	0	0	0	0
bcPv12.523		F	Belle_Chain	Late	9	2012	0	0	0	0	0	0	0	1	0	0	0	0	0	0	0	0	0	0	0	0	0	0
bcPv12.526		F	Belle_Chain	Late	9	2012	0	0	0	0	0	0	0	1	0	0	0	0	0	0	0	0	0	0	0	0	0	0
bcPv12.527		F	Belle_Chain	Late	9	2012	0	0	0	0	0	1	0	0	0	0	0	0	0	0	0	0	0	0	0	0	0	0
bcPv12.528		F	Belle_Chain	Late	9	2012	0	0	0	0	0	0.80952381	0	0	0	0	0	0	0	0	0	0	0.190476191	0	0	0	0	0
bcPv12.533		F	Belle_Chain	Late	9	2012	0	0	0	0.018372703	0	0.981627297	0	0	0	0	0	0	0	0	0	0	0	0	0	0	0	0
bcPv12.538		F	Belle_Chain	Late	9	2012	0	0	0	0	0	0.74617737	0	0.25382263	0	0	0	0	0	0	0	0	0	0	0	0	0	0
bcPv12.540		F	Belle_Chain	Late	9	2012	0	0	0	0	0	1	0	0	0	0	0	0	0	0	0	0	0	0	0	0	0	0
bcPv12.541		F	Belle_Chain	Late	9	2012	0	0	0	0	0	0.936842105	0	0.063157895	0	0	0	0	0	0	0	0	0	0	0	0	0	0
bcPv12.546		F	Belle_Chain	Late	9	2012	0	0	0	0	0	1	0	0	0	0	0	0	0	0	0	0	0	0	0	0	0	0
bcPv12.549		F	Belle_Chain	Late	9	2012	0	0	0	0	0	0.019525802	0	0.140864714	0	0	0	0	0	0	0	0	0.839609484	0	0	0	0	0
bcPv12.551		F	Belle_Chain	Late	9	2012	0	0	0	0	0	1	0	0	0	0	0	0	0	0	0	0	0	0	0	0	0	0
bcPv12.552		F	Belle_Chain	Late	9	2012	0	0	0	0	0	0.070619006	0	0.111595466	0	0	0	0	0	0	0	0	0.817785527	0	0	0	0	0
bcPv12.553		F	Belle_Chain	Late	9	2012	0	0	0	0	0	0.941176471	0	0	0	0	0	0	0	0	0	0	0.05882353	0	0	0	0	0
bcPv12.554		F	Belle_Chain	Late	9	2012	0	0	0	0	0	0.012430487	0	0.987569513	0	0	0	0	0	0	0	0	0	0	0	0	0	0
bcPv12.556		F	Belle_Chain	Late	9	2012	0	0	0	0	0	0.849081365	0	0	0	0	0	0	0	0.13648294	0	0	0	0	0	0	0	0.014435696
bcPv12.557		F	Belle_Chain	Late	9	2012	0	0	0	0	0	0.844827586	0	0	0	0	0	0	0	0.155172414	0	0	0	0	0	0	0	0
bcPv12.066		M	Belle_Chain	Early	6	2012	0	0	0	0	0	1	0	0	0	0	0	0	0	0	0	0	0	0	0	0	0	0
bcPv12.068		M	Belle_Chain	Early	6	2012	0	0	0	0	0.277255119	0	0	0.722744881	0	0	0	0	0	0	0	0	0	0	0	0	0	0
bcPv12.069		M	Belle_Chain	Early	6	2012	0	0	0	0	0	0.687775677	0	0.236925016	0	0	0	0	0	0.064272212	0	0	0	0	0	0	0	0.011027095
bcPv12.070		M	Belle_Chain	Early	6	2012	0	0	0	0	0	1	0	0	0	0	0	0	0	0	0	0	0	0	0	0	0	0
bcPv12.071		M	Belle_Chain	Early	6	2012	0	0	0	0	0	0.032592593	0	0.967407407	0	0	0	0	0	0	0	0	0	0	0	0	0	0
bcPv13.381		F	Belle_Chain	Late	8	2013	0	0	0	0.023148148	0	0	0	0.527777778	0	0	0	0	0.435185185	0	0	0	0.013888889	0	0	0	0	0
bcPv13.388		F	Belle_Chain	Late	8	2013	0	0	0	0	0	0	0	0	0	0	0	0	0	0	0	0	1	0	0	0	0	0
bcPv13.396		F	Belle_Chain	Late	8	2013	0	0	0	0.666666667	0	0.333333333	0	0	0	0	0	0	0	0	0	0	0	0	0	0	0	0
bcPv13.397		F	Belle_Chain	Late	8	2013	0	0	0	0	0	0.743589744	0	0	0	0	0	0	0.025641026	0	0	0	0.205128205	0	0	0	0.025641026	0
bcPv13.408		F	Belle_Chain	Late	8	2013	0	0	0	0	0	0.071428571	0	0	0	0	0	0	0.321428571	0.464285714	0	0	0.125000001	0	0	0	0.017857143	0
bcPv12.128		M	Belle_Chain	Late	7	2012	0	0	0	0	0	0.413793104	0	0.068965518	0	0	0	0	0	0	0.034482759	0	0.379310345	0	0	0	0	0.103448277
bcPv12.129		M	Belle_Chain	Late	7	2012	0	0	0	0	0.869565217	0.034782609	0	0.039130435	0	0	0	0	0	0	0	0	0.04347826	0	0	0	0	0.013043478
bcPv12.130		M	Belle_Chain	Late	7	2012	0	0	0	0	0	0.1673117	0	0	0	0	0	0	0	0	0	0	0.8326883	0	0	0	0	0
bcPv12.220		M	Belle_Chain	Late	7	2012	0	0	0	0	0	0.989609104	0	0	0	0	0	0	0	0	0	0	0.010390895	0	0	0	0	0
bcPv12.221		M	Belle_Chain	Late	7	2012	0	0	0	0	0	0.36802974	0	0	0	0	0	0	0	0	0	0	0.63197026	0	0	0	0	0
bcPv12.223		M	Belle_Chain	Late	7	2012	0	0	0	0	0	0.036319613	0	0	0	0	0	0	0	0	0	0	0.963680388	0	0	0	0	0
bcPv12.224		M	Belle_Chain	Late	7	2012	0	0	0	0	0.808599168	0	0	0	0	0	0	0	0	0	0	0	0.191400832	0	0	0	0	0
bcPv12.226		M	Belle_Chain	Late	7	2012	0	0	0	0	0	0	0	0	0	0	0	0	0	0	0	0	1	0	0	0	0	0
bcPv12.227		M	Belle_Chain	Late	7	2012	0	0	0	0	0.05	0.225	0	0.075	0	0	0	0	0	0.025	0	0	0.475	0	0	0	0	0.15
bcPv13.512		F	Belle_Chain	Late	9	2013	0	0	0	0	0	0.622222222	0	0.044444444	0	0	0	0	0	0	0	0	0.288888888	0	0	0	0.022222222	0.022222222
bcPv13.513		F	Belle_Chain	Late	9	2013	0	0	0	0	0	0.018739353	0	0	0	0	0	0	0	0	0	0	0.981260647	0	0	0	0	0
bcPv13.514		F	Belle_Chain	Late	9	2013	0	0	0	0	0	0.092783505	0	0.010309278	0	0	0	0	0	0	0	0	0.896907216	0	0	0	0	0
bcPv13.515		F	Belle_Chain	Late	9	2013	0	0	0	0	0	0.375	0	0.015625	0	0	0	0	0	0	0	0	0.59375	0	0	0	0.015625	0
bcPv13.516		F	Belle_Chain	Late	9	2013	0	0	0	0	0	0.632173095	0	0	0	0	0	0	0	0	0	0	0.367826905	0	0	0	0	0
bcPv13.518		F	Belle_Chain	Late	9	2013	0	0	0	0	0	0	0	0	0	0	0	0	0	0	0	0	1	0	0	0	0	0
bcPv13.523		F	Belle_Chain	Late	9	2013	0	0	0	0	0	0	0	0	0	0	0	0	0	0	0	0	1	0	0	0	0	0
bcPv13.525		F	Belle_Chain	Late	9	2013	0	0	0	0	0	0.087301587	0	0.301587302	0	0	0	0	0	0.373015873	0	0	0.214285715	0	0	0	0.023809524	0
bcPv13.529		F	Belle_Chain	Late	9	2013	0	0	0	0	0	0.3125	0	0.09375	0	0	0	0	0	0.03125	0	0	0.515625	0	0	0	0.03125	0.015625
bcPv13.530		F	Belle_Chain	Late	9	2013	0	0	0	0	0	0	0	0	0	0	0	0	0	0	0	0	1	0	0	0	0	0
bcPv13.533		F	Belle_Chain	Late	9	2013	0	0	0	0	0	0.078947368	0	0.026315789	0	0	0	0	0	0	0	0	0.815789473	0	0	0	0.065789474	0.013157895
bcPv13.535		F	Belle_Chain	Late	9	2013	0	0	0	0	0	0	0	0	0	0	0	0	0	0	0	0	1	0	0	0	0	0
bcPv13.537		F	Belle_Chain	Late	9	2013	0	0	0	0	0	0.51948052	0	0.451659452	0	0	0	0	0	0	0	0	0.028860029	0	0	0	0	0
bcPv13.540		F	Belle_Chain	Late	9	2013	0	0	0	0	0	0.294117647	0	0.039215686	0	0	0	0	0	0	0	0	0.56862745	0	0	0	0.078431373	0.019607843
bcPv12.301		M	Belle_Chain	Late	8	2012	0	0	0	0	0	0.985008329	0	0	0	0	0	0	0	0	0	0	0.014991672	0	0	0	0	0
bcPv12.307		M	Belle_Chain	Late	8	2012	0	0	0	0	0	0	0	0.983400219	0	0	0	0	0	0	0	0	0.016599781	0	0	0	0	0
bcPv12.309		M	Belle_Chain	Late	8	2012	0	0	0	0	0	0.189189189	0	0.081081081	0	0	0	0	0	0	0.054054054	0	0.594594595	0	0	0	0	0.081081081
bcPv12.318		M	Belle_Chain	Late	8	2012	0	0	0	0	0	0	0	0.632530121	0	0	0	0	0	0	0	0	0.36746988	0	0	0	0	0
bcPv12.374		M	Belle_Chain	Late	8	2012	0	0	0	0	0	0.046035806	0	0	0	0	0	0	0	0	0	0	0.953964194	0	0	0	0	0
bcPv12.375		M	Belle_Chain	Late	8	2012	0	0	0	0	0	0	0	0	0	0	0	0	0	0	0	0	0.999999999	0	0	0	0	0
bcPv12.376		M	Belle_Chain	Late	8	2012	0	0	0	0	0	0.030141844	0	0	0	0	0	0	0	0	0	0	0.969858155	0	0	0	0	0
bcPv12.377		M	Belle_Chain	Late	8	2012	0	0	0	0	0	0	0	0.011538462	0	0	0	0	0	0	0	0	0.988461538	0	0	0	0	0
bcPv12.378		M	Belle_Chain	Late	8	2012	0	0	0	0	0	0.018181818	0	0.963636364	0	0	0	0	0	0	0	0	0.018181819	0	0	0	0	0
bcPv12.379		M	Belle_Chain	Late	8	2012	0	0	0	0	0	0	0	0	0	0	0	0	0	0	0	0	1	0	0	0	0	0
bcPv12.383		M	Belle_Chain	Late	8	2012	0	0	0	0	0	0	0	1	0	0	0	0	0	0	0	0	0	0	0	0	0	0
bcPv12.392		M	Belle_Chain	Late	8	2012	0	0	0	0	0	0.085844748	0	0.799086758	0	0	0	0	0	0.115068493	0	0	0	0	0	0	0	0
bcPv12.396		M	Belle_Chain	Late	8	2012	0	0	0	0	0	0.011363636	0	0.017045455	0	0	0	0	0	0	0	0	0.971590909	0	0	0	0	0
bcPv12.397		M	Belle_Chain	Late	8	2012	0	0	0	0	0	0.012254902	0	0.975490196	0	0	0	0	0	0	0	0	0.012254902	0	0	0	0	0
bcPv12.398		M	Belle_Chain	Late	8	2012	0	0	0	0	0	0.803519062	0	0	0	0	0	0	0	0	0	0	0.196480938	0	0	0	0	0
bcPv12.399		M	Belle_Chain	Late	8	2012	0	0	0	0	0	0	0	0	0	0	0	0	0	0	0	0	1	0	0	0	0	0
bcPv12.400		M	Belle_Chain	Late	8	2012	0	0	0	0	0	0.083333333	0	0.416666667	0	0	0	0	0	0.083333333	0	0	0.333333333	0	0	0	0	0.083333333
bcPv13.611		F	Belle_Chain	Late	10	2013	0	0	0	0	0	0.105263158	0	0.842105263	0	0	0	0	0	0	0	0	0.052631579	0	0	0	0	0
bcPv13.612		F	Belle_Chain	Late	10	2013	0	0	0	0	0	0.915544676	0	0.010403917	0	0	0	0	0	0	0	0	0.074051408	0	0	0	0	0
bcPv13.614		F	Belle_Chain	Late	10	2013	0	0	0	0	0	0.976986539	0	0.023013461	0	0	0	0	0	0	0	0	0	0	0	0	0	0
bcPv12.520		M	Belle_Chain	Late	9	2012	0	0	0	0	0	0.30509434	0	0	0	0	0	0	0	0.69490566	0	0	0	0	0	0	0	0
bcPv12.532		M	Belle_Chain	Late	9	2012	0	0	0	0.132876712	0	0.826027397	0	0	0	0	0	0	0	0.04109589	0	0	0	0	0	0	0	0
bcPv12.535		M	Belle_Chain	Late	9	2012	0	0	0	0	0	1	0	0	0	0	0	0	0	0	0	0	0	0	0	0	0	0
bcPv12.536		M	Belle_Chain	Late	9	2012	0	0	0	0	0	1	0	0	0	0	0	0	0	0	0	0	0	0	0	0	0	0
bcPv12.537		M	Belle_Chain	Late	9	2012	0	0	0	0	0	0.4853672	0	0	0	0	0	0	0	0.493097736	0	0	0	0	0.010491441	0	0	0.011043622
bcPv12.539		M	Belle_Chain	Late	9	2012	0	0	0	0	0.844827586	0.051724138	0	0.068965517	0	0	0	0	0	0	0	0	0.017241379	0	0	0	0	0.017241379
bcPv12.542		M	Belle_Chain	Late	9	2012	0	0	0	0	0	1	0	0	0	0	0	0	0	0	0	0	0	0	0	0	0	0
bcPv12.543		M	Belle_Chain	Late	9	2012	0	0	0	0	0	0.917675545	0	0.082324455	0	0	0	0	0	0	0	0	0	0	0	0	0	0
bcPv12.545		M	Belle_Chain	Late	9	2012	0	0	0	0	0	0	0	1	0	0	0	0	0	0	0	0	0	0	0	0	0	0
bcPv12.550		M	Belle_Chain	Late	9	2012	0	0	0	0	0	0	0	0.305710306	0	0	0	0	0	0	0	0	0.694289694	0	0	0	0	0
bcPv12.559		M	Belle_Chain	Late	9	2012	0	0	0	0	0	0.309811589	0	0	0	0	0	0	0	0.660860292	0	0	0	0	0	0	0	0.029328119
bcPv12.560		M	Belle_Chain	Late	9	2012	0	0	0	0	0	0.98487395	0	0	0	0	0	0	0	0	0	0	0.01512605	0	0	0	0	0
bcPv13.386		M	Belle_Chain	Late	8	2013	0	0	0	0	0	0	0	0	0	0	0	0	0	0	0	0	1	0	0	0	0	0
bcPv13.394		M	Belle_Chain	Late	8	2013	0	0	0	0	0	0.014380531	0	0	0	0	0	0	0	0	0	0	0.985619469	0	0	0	0	0
bcPv13.406		M	Belle_Chain	Late	8	2013	0	0	0	0	0	0.035714286	0	0	0	0	0	0	0	0	0	0	0.910714286	0	0	0	0.035714286	0.017857143
bcPv13.407		M	Belle_Chain	Late	8	2013	0	0	0	0.011363636	0	0.022727273	0	0.829545454	0	0	0	0	0	0	0	0	0.136363636	0	0	0	0	0
bcPv13.409		M	Belle_Chain	Late	8	2013	0	0	0	0	0	0	0	0	0	0	0	0	0	0	0	0	1	0	0	0	0	0
bcPv13.510		M	Belle_Chain	Late	9	2013	0	0	0	0	0	0	0	0	0	0	0	0	0	0	0	0	1	0	0	0	0	0
bcPv13.511		M	Belle_Chain	Late	9	2013	0	0	0	0	0	0.016713092	0	0	0	0	0	0	0	0	0	0	0.972144847	0	0	0	0.011142061	0
bcPv13.517		M	Belle_Chain	Late	9	2013	0	0	0	0	0	0.116883117	0	0.012987013	0	0	0	0	0	0.532467533	0	0	0.298701299	0	0	0	0.012987013	0.025974026
bcPv13.519		M	Belle_Chain	Late	9	2013	0	0	0	0	0	0	0	1	0	0	0	0	0	0	0	0	0	0	0	0	0	0
bcPv13.520		M	Belle_Chain	Late	9	2013	0	0	0	0	0	0	0	0	0	0	0	0	0	0	0	0	1	0	0	0	0	0
bcPv13.526		M	Belle_Chain	Late	9	2013	0	0	0	0	0	0.036900369	0	0.011070111	0	0	0	0	0	0	0	0	0.94095941	0	0	0	0.011070111	0
bcPv13.527		M	Belle_Chain	Late	9	2013	0	0	0	0	0	0.041994751	0	0.010498688	0	0	0	0	0	0	0	0	0.947506562	0	0	0	0	0
bcPv13.528		M	Belle_Chain	Late	9	2013	0	0	0	0	0	0.01426025	0	0	0	0	0	0	0	0	0	0	0.98573975	0	0	0	0	0
bcPv13.531		M	Belle_Chain	Late	9	2013	0	0	0	0	0	0.063694268	0	0.853503185	0	0	0	0	0	0	0	0	0.082802548	0	0	0	0	0
bcPv13.534		M	Belle_Chain	Late	9	2013	0	0	0	0	0	0.042394015	0	0.019950125	0	0	0	0	0	0	0	0	0.93765586	0	0	0	0	0
bcPv13.536		M	Belle_Chain	Late	9	2013	0	0	0	0	0	0.272727273	0	0.022727273	0	0	0	0	0	0	0	0	0.636363635	0	0	0	0.045454545	0.022727273
bcPv13.538		M	Belle_Chain	Late	9	2013	0	0	0	0	0	0.034188034	0	0.025641026	0	0	0	0	0	0	0	0	0.940170941	0	0	0	0	0
bcPv13.539		M	Belle_Chain	Late	9	2013	0	0	0	0	0	0	0	0	0	0	0	0	0	0	0	0	1	0	0	0	0	0
bcPv13.610		M	Belle_Chain	Late	10	2013	0	0	0	0	0	0.090909091	0	0.220779221	0	0	0	0	0.012987013	0	0	0	0.675324675	0	0	0	0	0
bcPv13.616		M	Belle_Chain	Late	10	2013	0	0	0	0	0	0.849337748	0	0	0	0	0	0	0	0	0	0	0.150662252	0	0	0	0	0
bcPv13.617		M	Belle_Chain	Late	10	2013	0	0	0	0	0	0.010676157	0	0.046263345	0	0	0	0	0	0	0	0	0.943060498	0	0	0	0	0
bcPv13.618		M	Belle_Chain	Late	10	2013	0	0	0	0	0	0.483544304	0	0	0	0	0	0	0	0	0	0	0.516455696	0	0	0	0	0
bcPv13.620		M	Belle_Chain	Late	10	2013	0	0	0	0	0	0.766505636	0	0.011272142	0	0	0	0	0	0	0	0	0.222222222	0	0	0	0	0
bcPv13.622		M	Belle_Chain	Late	10	2013	0	0	0	0	0	0.470182047	0	0.013182674	0	0	0	0	0	0	0	0	0.516635279	0	0	0	0	0
bcPv13.624		M	Belle_Chain	Late	10	2013	0	0	0	0	0	0.85	0	0.011702128	0	0	0	0	0	0	0	0	0.138297872	0	0	0	0	0
bcPv13.625		M	Belle_Chain	Late	10	2013	0	0	0	0	0	0.384180791	0	0.073446328	0	0	0	0	0	0	0	0	0.542372881	0	0	0	0	0
bcPv13.626		M	Belle_Chain	Late	10	2013	0	0	0	0	0	0.063291139	0	0.936708861	0	0	0	0	0	0	0	0	0	0	0	0	0	0
bcPv13.627		M	Belle_Chain	Late	10	2013	0	0	0	0	0	0.861337684	0	0.138662317	0	0	0	0	0	0	0	0	0	0	0	0	0	0
bcPv13.628		M	Belle_Chain	Late	10	2013	0	0	0	0	0	0.988467875	0	0.011532125	0	0	0	0	0	0	0	0	0	0	0	0	0	0
bcPv13.629		M	Belle_Chain	Late	10	2013	0	0	0	0	0	0.969964664	0	0.030035336	0	0	0	0	0	0	0	0	0	0	0	0	0	0
Pv16.691	16MA0689	M	Commencement Bay	Late	7	2016	0	0	0	0	0	0	0	1	0	0	0	0	0	0	0	0	0	0	0	0	0	0
Pv16.692	16MA0690	M	Commencement Bay	Late	7	2016	0	0	0	0	0	0.810098444	0	0	0	0	0	0	0	0	0	0	0	0	0	0	0	0.189901556
Pv16.693	16MA0691	F	Commencement Bay	Late	7	2016	0	0	0	0	0	1	0	0	0	0	0	0	0	0	0	0	0	0	0	0	0	0
Pv16.694	16MA0692	F	Commencement Bay	Late	7	2016	0	0	0	0	0	0	0	0.84344894	0	0	0	0	0	0	0	0	0	0	0	0	0.15655106	0
Pv16.695	16MA0693	U	Commencement Bay	Late	7	2016	0	0	0	0	0	0.071834115	0	0.928165885	0	0	0	0	0	0	0	0	0	0	0	0	0	0
Pv16.696	16MA0694	U	Commencement Bay	Late	7	2016	0	0	0	0	0	0.548387097	0	0.387096774	0	0	0	0	0	0	0	0	0	0	0	0	0	0.064516129
Pv16.699	16MA0697	U	Commencement Bay	Late	7	2016	0	0	0	0	0	0	0	1	0	0	0	0	0	0	0	0	0	0	0	0	0	0
Pv16.700	16MA0698	F	Commencement Bay	Late	7	2016	0	0	0	0	0	1	0	0	0	0	0	0	0	0	0	0	0	0	0	0	0	0
Pv16.701	16MA0699	M	Commencement Bay	Late	7	2016	0	0	0	0	0	0	0.012870013	0.306306306	0	0	0	0	0	0	0	0	0	0	0	0	0	0.680823681
Pv16.702	16MA0700	U	Commencement Bay	Late	7	2016	0	0	0	0	0	0.660533233	0	0	0	0	0	0	0	0	0	0	0	0	0	0	0	0.339466766
Pv16.713	16MA0711	#N/A	Commencement Bay	Late	7	2016	0.134836428	0	0	0	0	0	0	0.216401415	0	0	0	0	0	0	0	0	0.132183908	0	0	0	0	0.516578249
Pv16.714	16MA0712	M	Commencement Bay	Late	7	2016	0	0	0	0	0	0	0	0.981165097	0	0	0	0	0	0	0	0	0	0	0	0	0	0.018834903
Pv16.715	16MA0713	M	Commencement Bay	Late	7	2016	0	0	0	0	0	0	0	1	0	0	0	0	0	0	0	0	0	0	0	0	0	0
Pv16.716	16MA0714	M	Commencement Bay	Late	7	2016	0	0	0	0	0	0	0	1	0	0	0	0	0	0	0	0	0	0	0	0	0	0
Pv16.717	16MA0715	M	Commencement Bay	Late	7	2016	0	0	0	0	0	0.818103695	0	0.181896305	0	0	0	0	0	0	0	0	0	0	0	0	0	0
Pv16.718	16MA0716	F	Commencement Bay	Late	7	2016	0	0	0	0	0	1	0	0	0	0	0	0	0	0	0	0	0	0	0	0	0	0
Pv16.719	16MA0717	M	Commencement Bay	Late	7	2016	0	0	0	0	0	0.296072508	0	0.703927492	0	0	0	0	0	0	0	0	0	0	0	0	0	0
Pv16.722	16MA0720	U	Commencement Bay	Late	7	2016	0	0	0	0	0	0.677517033	0	0.322482967	0	0	0	0	0	0	0	0	0	0	0	0	0	0
Pv16.723	16MA0721	M	Commencement Bay	Late	7	2016	0.333333333	0	0	0	0	0.371794872	0	0.294871795	0	0	0	0	0	0	0	0	0	0	0	0	0	0
Pv16.724	16MA0722	U	Commencement Bay	Late	7	2016	0	0	0	0	0	0.983333333	0	0.016666667	0	0	0	0	0	0	0	0	0	0	0	0	0	0
Pv16.725	16MA0723	U	Commencement Bay	Late	7	2016	0	0	0	0	0	0.34375	0	0.625	0	0	0	0	0	0	0.03125	0	0	0	0	0	0	0
Pv16.726	16MA0724	U	Commencement Bay	Late	7	2016	0	0	0	0	0	0.963157895	0	0.026315789	0	0	0	0	0	0.010526316	0	0	0	0	0	0	0	0
Pv16.727	16MA0725	U	Commencement Bay	Late	7	2016	0	0	0	0	0	1	0	0	0	0	0	0	0	0	0	0	0	0	0	0	0	0
Pv16.729	16MA0727	M	Commencement Bay	Late	7	2016	0	0	0	0	0	0.224439919	0	0.775560081	0	0	0	0	0	0	0	0	0	0	0	0	0	0
Pv16.730	16MA0728	U	Commencement Bay	Late	7	2016	0	0	0	0	0	0.875	0	0.0625	0	0	0	0	0	0	0.0625	0	0	0	0	0	0	0
Pv16.731	16MA0729	F	Commencement Bay	Late	7	2016	0	0	0	0	0	0.987916667	0	0	0	0	0	0	0	0	0	0	0.012083333	0	0	0	0	0
Pv16.733	16MA0731	F	Commencement Bay	Late	7	2016	0	0	0	0	0	0	0	0.682090831	0	0	0	0	0	0	0	0	0.317909169	0	0	0	0	0
Pv16.734	16MA0732	U	Commencement Bay	Late	7	2016	0	0	0	0	0	0.529518619	0	0	0	0	0	0	0	0	0	0	0	0	0	0	0.024523161	0.44595822
Pv16.735	16MA0733	F	Commencement Bay	Late	7	2016	0.092624357	0	0	0	0	0.408233276	0	0.478559177	0	0	0	0	0.02058319	0	0	0	0	0	0	0	0	0
Pv16.737	16MA0735	F	Commencement Bay	Late	7	2016	0	0	0	0	0	1	0	0	0	0	0	0	0	0	0	0	0	0	0	0	0	0
Pv16.738	16MA0736	F	Commencement Bay	Late	7	2016	0	0	0	0	0	0	0	0.893854749	0	0	0	0	0	0	0	0	0	0	0	0	0.106145251	0
Pv16.739	16MA0737	U	Commencement Bay	Late	7	2016	0	0	0	0	0	0	0	0.979228487	0	0	0	0	0	0	0	0	0	0	0	0	0.020771513	0
Pv16.740	16MA0738	M	Commencement Bay	Late	7	2016	0	0	0	0	0	0	0	0	0	0	0	0	0	0	0	0	0	0	0	0	0	1
Pv16.741	16MA0739	F	Commencement Bay	Late	7	2016	0	0	0	0	0	0.982248521	0	0	0	0	0	0	0	0	0.017751479	0	0	0	0	0	0	0
Pv16.742	16MA0740	M	Commencement Bay	Late	7	2016	0	0	0	0	0	0	0	1	0	0	0	0	0	0	0	0	0	0	0	0	0	0
Pv16.743	16MA0741	U	Commencement Bay	Late	7	2016	1	0	0	0	0	0	0	0	0	0	0	0	0	0	0	0	0	0	0	0	0	0
Pv16.744	16MA0742	U	Commencement Bay	Late	7	2016	0	0	0	0	0	0	0	0	0	0	0	0	0	0	0	0	0	0	0	0	0	1
Pv16.745	16MA0743	U	Commencement Bay	Late	7	2016	0	0	0	0	0	0.747096774	0	0.252903226	0	0	0	0	0	0	0	0	0	0	0	0	0	0
Pv16.746	16MA0744	M	Commencement Bay	Late	7	2016	0	0	0	0	0	1	0	0	0	0	0	0	0	0	0	0	0	0	0	0	0	0
Pv16.748	16MA0746	U	Commencement Bay	Late	7	2016	0	0	0	0	0	0.663330951	0	0.336669049	0	0	0	0	0	0	0	0	0	0	0	0	0	0
Pv16.750	16MA0748	M	Commencement Bay	Late	7	2016	0	0	0	0	0	0.15503268	0	0.565228758	0	0	0	0	0	0	0	0	0.279738562	0	0	0	0	0
Pv16.751	16MA0749	F	Commencement Bay	Late	7	2016	0	0	0	0	0	0	0	1	0	0	0	0	0	0	0	0	0	0	0	0	0	0
Pv16.752	16MA0750	U	Commencement Bay	Late	7	2016	0	0	0	0	0	0.230232558	0	0.769767442	0	0	0	0	0	0	0	0	0	0	0	0	0	0
Pv16.753	16MA0751	U	Commencement Bay	Late	7	2016	0	0	0	0	0	0	0	1	0	0	0	0	0	0	0	0	0	0	0	0	0	0
Pv16.754	16MA0752	U	Commencement Bay	Late	7	2016	0	0	0	0	0	0.943589744	0	0	0	0	0	0	0.020512821	0	0	0	0	0	0	0	0	0.035897436
Pv16.756	16MA0754	U	Commencement Bay	Late	7	2016	0	0	0	0	0	1	0	0	0	0	0	0	0	0	0	0	0	0	0	0	0	0
Pv16.757	16MA0755	U	Commencement Bay	Late	7	2016	0	0	0	0	0	1	0	0	0	0	0	0	0	0	0	0	0	0	0	0	0	0
Pv16.758	16MA0756	U	Commencement Bay	Late	7	2016	0	0	0	0	0	0	0	0	0	0	0	0	0	0.958139535	0	0	0	0	0	0	0	0.041860465
Pv16.759	16MA0757	U	Commencement Bay	Late	7	2016	0	0	0	0	0	1	0	0	0	0	0	0	0	0	0	0	0	0	0	0	0	0
Pv16.760	16MA0758	U	Commencement Bay	Late	7	2016	0	0	0	0	0	0.962441315	0	0	0	0	0	0	0	0	0	0	0	0	0	0	0.018779343	0.018779343
Pv16.761	16MA0759	U	Commencement Bay	Late	7	2016	0	0	0	0	0	0	0	0.883181961	0	0	0	0	0	0	0	0	0.116818039	0	0	0	0	0
Pv16.762	16MA0760	M	Commencement Bay	Late	7	2016	0	0	0	0	0	0	0	0.982150826	0	0	0	0	0	0	0	0	0	0	0	0	0.017849174	0
Pv16.763	16MA0761	U	Commencement Bay	Late	7	2016	0	0	0	0	0	0	0	0.985294118	0	0	0	0	0	0	0	0.014705882	0	0	0	0	0	0
Pv16.764	16MA0762	U	Commencement Bay	Late	7	2016	0.805555556	0	0	0	0	0.027777778	0	0.055555556	0	0	0	0	0	0	0.027777778	0.083333333	0	0	0	0	0	0
Pv16.765	16MA0763	U	Commencement Bay	Late	7	2016	0	0	0	0	0	1	0	0	0	0	0	0	0	0	0	0	0	0	0	0	0	0
Pv16.766	16MA0764	F	Commencement Bay	Late	7	2016	0.032667877	0	0	0	0	0	0	0.967332123	0	0	0	0	0	0	0	0	0	0	0	0	0	0
Pv16.767	16MA0765	U	Commencement Bay	Late	8	2016	0	0	0	0	0	0	0	1	0	0	0	0	0	0	0	0	0	0	0	0	0	0
Pv16.769	16MA0767	M	Commencement Bay	Late	8	2016	0	0	0	0	0	0	0	1	0	0	0	0	0	0	0	0	0	0	0	0	0	0
Pv16.771	16MA0769	U	Commencement Bay	Late	8	2016	0	0	0	0	0	0	0	1	0	0	0	0	0	0	0	0	0	0	0	0	0	0
Pv16.772	16MA0770	U	Commencement Bay	Late	8	2016	0	0	0	0	0	0	0	1	0	0	0	0	0	0	0	0	0	0	0	0	0	0
Pv16.773	16MA0771	M	Commencement Bay	Late	8	2016	0	0	0	0	0	0	0	1	0	0	0	0	0	0	0	0	0	0	0	0	0	0
Pv16.774	16MA0772	F	Commencement Bay	Late	8	2016	0	0	0	0	0	1	0	0	0	0	0	0	0	0	0	0	0	0	0	0	0	0
Pv16.775	16MA0773	M	Commencement Bay	Late	8	2016	0	0	0	0	0	0	0	1	0	0	0	0	0	0	0	0	0	0	0	0	0	0
Pv16.776	16MA0774	M	Commencement Bay	Late	8	2016	0	0	0	0	0	0.910094637	0	0.089905363	0	0	0	0	0	0	0	0	0	0	0	0	0	0
Pv16.777	16MA0775	U	Commencement Bay	Late	8	2016	0	0	0	0	0	1	0	0	0	0	0	0	0	0	0	0	0	0	0	0	0	0
Pv16.778	16MA0776	U	Commencement Bay	Late	8	2016	0	0	0	0	0	0	0	1	0	0	0	0	0	0	0	0	0	0	0	0	0	0
Pv16.779	16MA0777	U	Commencement Bay	Late	8	2016	0.051282051	0	0	0	0	0.897435897	0	0.051282052	0	0	0	0	0	0	0	0	0	0	0	0	0	0
Pv16.780	16MA0778	M	Commencement Bay	Late	8	2016	0	0	0	0	0	0	0	1	0	0	0	0	0	0	0	0	0	0	0	0	0	0
Pv16.781	16MA0779	F	Commencement Bay	Late	8	2016	0	0	0	0	0	0	0	0.823815848	0	0	0	0	0	0	0	0.176184152	0	0	0	0	0	0
Pv16.782	16MA0780	M	Commencement Bay	Late	8	2016	0	0	0	0	0	1	0	0	0	0	0	0	0	0	0	0	0	0	0	0	0	0
Pv16.783	16MA0781	M	Commencement Bay	Late	8	2016	0	0	0	0	0	0	0	0.86056338	0	0	0	0	0	0	0	0	0.13943662	0	0	0	0	0
Pv16.786	16MA0784	M	Commencement Bay	Late	8	2016	0	0	0	0	0	0	0	1	0	0	0	0	0	0	0	0	0	0	0	0	0	0
Pv16.787	16MA0785	U	Commencement Bay	Late	8	2016	0	0	0	0	0	1	0	0	0	0	0	0	0	0	0	0	0	0	0	0	0	0
Pv16.788	16MA0786	U	Commencement Bay	Late	8	2016	0	0	0	0	0	1	0	0	0	0	0	0	0	0	0	0	0	0	0	0	0	0
Pv16.789	16MA0787	M	Commencement Bay	Late	8	2016	0	0	0	0	0	0	0	1	0	0	0	0	0	0	0	0	0	0	0	0	0	0
Pv16.790	16MA0788	M	Commencement Bay	Late	8	2016	0.14652568	0	0	0	0	0.067975831	0	0	0	0	0	0	0	0	0.764350453	0	0.021148036	0	0	0	0	0
Pv16.791	16MA0789	U	Commencement Bay	Late	8	2016	0	0	0	0	0	0.054852321	0	0.945147679	0	0	0	0	0	0	0	0	0	0	0	0	0	0
Pv16.792	16MA0790	M	Commencement Bay	Late	8	2016	0	0	0	0	0	0	0	1	0	0	0	0	0	0	0	0	0	0	0	0	0	0
Pv16.793	16MA0791	M	Commencement Bay	Late	8	2016	0	0	0	0	0	0	0	1	0	0	0	0	0	0	0	0	0	0	0	0	0	0
Pv16.796	16MA0794	U	Commencement Bay	Late	8	2016	1	0	0	0	0	0	0	0	0	0	0	0	0	0	0	0	0	0	0	0	0	0
Pv16.797	16MA0795	U	Commencement Bay	Late	8	2016	0.055095076	0	0	0	0	0	0	0	0	0	0	0	0	0	0.389566066	0	0	0	0	0	0.324719649	0.23061921
Pv16.798	16MA0796	U	Commencement Bay	Late	8	2016	0	0	0	0	0	0.653097345	0	0.03172226	0	0	0	0	0.255547992	0	0.031177672	0	0	0	0.028454731	0	0	0
Pv16.799	16MA0797	M	Commencement Bay	Late	8	2016	0	0	0	0	0	0	0	0	0	0	0	0	0	0	0.11437012	0	0	0	0	0	0	0.88562988
Pv16.800	16MA0798	F	Commencement Bay	Late	8	2016	0	0	0	0	0	1	0	0	0	0	0	0	0	0	0	0	0	0	0	0	0	0
Pv16.802	16MA0800	F	Commencement Bay	Late	8	2016	0	0	0	0	0	0	0	0.928571429	0	0	0	0	0	0	0	0	0	0	0	0	0	0.071428571
Pv16.805	16MA0803	M	Commencement Bay	Late	8	2016	0	0	0	0	0	0	0	1	0	0	0	0	0	0	0	0	0	0	0	0	0	0
Pv16.806	16MA0804	M	Commencement Bay	Late	8	2016	0	0	0	0	0	0	0	0	0	0	0	0	0.448169387	0	0	0	0.019850022	0	0	0	0	0.531980591
Pv16.807	16MA0805	U	Commencement Bay	Late	8	2016	0	0	0	0	0	0	0	0	0	0	0	0	0.201219512	0	0	0	0	0	0	0	0.145121951	0.653658536
Pv16.808	16MA0806	F	Commencement Bay	Late	8	2016	0	0	0	0	0	0	0	0.932616487	0	0	0	0	0	0.067383513	0	0	0	0	0	0	0	0
Pv16.809	16MA0807	U	Commencement Bay	Late	8	2016	0	0	0	0	0	0.770132137	0	0.229867863	0	0	0	0	0	0	0	0	0	0	0	0	0	0
Pv16.810	16MA0808	F	Commencement Bay	Late	8	2016	0	0	0	0	0.422835634	0	0	0.299874529	0	0	0	0	0	0	0	0	0	0	0	0	0	0.277289837
Pv16.812	16MA0810	F	Commencement Bay	Late	8	2016	0	0	0	0	0	0.382098171	0	0	0	0	0	0	0	0	0	0	0.589990376	0.027911453	0	0	0	0
Pv16.813	16MA0811	F	Commencement Bay	Late	8	2016	0	0	0	0	0	0	0	0	0	0	0	0	0.029518619	0	0	0	0	0	0	0	0.065849228	0.904632153
Pv16.814	16MA0812	M	Commencement Bay	Late	8	2016	0.056094183	0	0	0	0	0	0	0	0	0	0	0	0	0	0	0	0	0	0	0	0.143698061	0.800207756
Pv16.815	16MA0813	F	Commencement Bay	Late	8	2016	0	0	0	0	0	0	0	0	0	0	0	0	0	0	0	0	0	0	0	0	0.973165138	0.026834862
Pv16.816	16MA0814	M	Commencement Bay	Late	8	2016	0	0	0	0	0	0.907563025	0	0	0	0	0	0	0	0	0	0	0	0	0	0	0	0.092436975
Pv16.817	16MA0815	U	Commencement Bay	Late	8	2016	0	0	0	0	0	0	0	0	0	0	0	0	0	0	0	0	0	0	0	0	0	1
Pv16.818	16MA0816	M	Commencement Bay	Late	8	2016	0	0	0	0	0	0.746159343	0	0	0	0	0	0	0.253840657	0	0	0	0	0	0	0	0	0
Pv16.819	16MA0817	F	Commencement Bay	Late	8	2016	0	0	0	0	0	0	0	0	0	0	0	0	0	0	0	0	1	0	0	0	0	0
Pv18.013	18OO0001	M	Commencement Bay	Early	4	2018	0.183838384	0	0	0	0	0.729292929	0	0.086868687	0	0	0	0	0	0	0	0	0	0	0	0	0	0
Pv18.014	18OO0002	M	Commencement Bay	Early	4	2018	0	0	0	0	0	0	0	0	0	0	0	0	0	0	0.541049799	0	0	0	0	0	0	0.458950202
Pv18.016	18OO0004	M	Commencement Bay	Early	4	2018	0	0	0	0	0	0.83500334	0	0.16499666	0	0	0	0	0	0	0	0	0	0	0	0	0	0
Pv18.017	18OO0005	F	Commencement Bay	Early	4	2018	0	0	0	0	0	1	0	0	0	0	0	0	0	0	0	0	0	0	0	0	0	0
Pv18.018	18OO0006	M	Commencement Bay	Early	4	2018	0	0	0	0	1	0	0	0	0	0	0	0	0	0	0	0	0	0	0	0	0	0
Pv18.019	18OO0007	F	Commencement Bay	Early	4	2018	0	0	0	0.041248606	0	0	0	0	0	0	0	0.249721293	0	0	0	0	0	0	0	0	0	0.7090301
Pv18.021	18OO0009	U	Commencement Bay	Early	4	2018	0	0	0	0	0	0	0	0	0	0	0	0	0	0	0	0	1	0	0	0	0	0
Pv18.023	18OO0011	M	Commencement Bay	Early	4	2018	0.102817417	0	0	0	0	0.467252104	0	0.429930479	0	0	0	0	0	0	0	0	0	0	0	0	0	0
Pv18.024	18OO0012	F	Commencement Bay	Early	4	2018	0	0	0	0	0	0	0	1	0	0	0	0	0	0	0	0	0	0	0	0	0	0
Pv18.025	18OO0013	F	Commencement Bay	Early	4	2018	0	0	0	0	0	1	0	0	0	0	0	0	0	0	0	0	0	0	0	0	0	0
Pv18.026	18OO0014	F	Commencement Bay	Early	4	2018	0	0	0	0	0	1	0	0	0	0	0	0	0	0	0	0	0	0	0	0	0	0
Pv18.027	18OO0015	M	Commencement Bay	Early	4	2018	0.031768953	0	0	0	0	0	0	0	0	0	0	0	0	0	0.024909747	0.9433213	0	0	0	0	0	0
Pv18.028	18OO0016	F	Commencement Bay	Early	4	2018	0	0	0	0	0	1	0	0	0	0	0	0	0	0	0	0	0	0	0	0	0	0
Pv18.029	18OO0017	U	Commencement Bay	Early	4	2018	0	0	0	0	0	0	0	0	0	0	0	0	0	0	0	0	1	0	0	0	0	0
Pv18.031	18OO0019	M	Commencement Bay	Early	4	2018	0	0	0	0	0	1	0	0	0	0	0	0	0	0	0	0	0	0	0	0	0	0
Pv18.032	18OO0020	M	Commencement Bay	Early	4	2018	0	0	0	0.17816092	0	0	0	0	0	0	0	0	0	0	0.804118774	0	0	0	0	0	0	0.017720307
Pv18.034	18OO0022	U	Commencement Bay	Early	4	2018	0	0	0	0	0	0.359763314	0	0.640236686	0	0	0	0	0	0	0	0	0	0	0	0	0	0
Pv18.035	18OO0023	F	Commencement Bay	Early	4	2018	0	0	0	0	0	0	0	1	0	0	0	0	0	0	0	0	0	0	0	0	0	0
Pv18.036	18OO0024	M	Commencement Bay	Early	4	2018	0	0	0	0	0	0.090909091	0	0	0	0	0	0	0	0	0	0	0.909090909	0	0	0	0	0
Pv18.037	18OO0025	F	Commencement Bay	Early	4	2018	0	0	0	0	0	0	0	1	0	0	0	0	0	0	0	0	0	0	0	0	0	0
Pv18.038	18OO0026	M	Commencement Bay	Early	4	2018	0	0	0	0	0	0.020685579	0	0.949369582	0	0	0	0	0	0	0	0	0.029944839	0	0	0	0	0
Pv18.056	18OO0044	U	Commencement Bay	Early	5	2018	0	0	0	0	0	0.74829932	0	0.25170068	0	0	0	0	0	0	0	0	0	0	0	0	0	0
Pv18.058	18OO0046	U	Commencement Bay	Early	5	2018	0	0	0	0	0	1	0	0	0	0	0	0	0	0	0	0	0	0	0	0	0	0
Pv18.059	18OO0047	U	Commencement Bay	Early	5	2018	0	0	0	0	0	1	0	0	0	0	0	0	0	0	0	0	0	0	0	0	0	0
Pv18.060	18OO0048	F	Commencement Bay	Early	5	2018	0	0	0	0	0	1	0	0	0	0	0	0	0	0	0	0	0	0	0	0	0	0
Pv18.061	18OO0049	U	Commencement Bay	Early	5	2018	0	0	0	0	0	0.377234243	0	0	0	0	0	0	0	0	0	0	0.622765757	0	0	0	0	0
Pv18.062	18OO0050	F	Commencement Bay	Early	5	2018	0	0	0	0	0	0.016129032	0	0	0	0	0	0	0	0	0	0	0.983870968	0	0	0	0	0
Pv18.063	18OO0051	U	Commencement Bay	Early	5	2018	0	0	0	0	0	0	0	1	0	0	0	0	0	0	0	0	0	0	0	0	0	0
Pv18.064	18OO0052	M	Commencement Bay	Early	5	2018	0	0	0	0	0	1	0	0	0	0	0	0	0	0	0	0	0	0	0	0	0	0
Pv18.066	18OO0054	U	Commencement Bay	Early	5	2018	0	0	0	0	0	0	0	1	0	0	0	0	0	0	0	0	0	0	0	0	0	0
Pv18.067	18OO0055	U	Commencement Bay	Early	5	2018	0	0	0	0	0	0	0	0	0	0	0	0	0	0	0	0	1	0	0	0	0	0
Pv18.068	18OO0056	U	Commencement Bay	Early	5	2018	0	0	0	0	0	1	0	0	0	0	0	0	0	0	0	0	0	0	0	0	0	0
Pv18.069	18OO0057	F	Commencement Bay	Early	5	2018	0.020408163	0	0	0	0	0.734693878	0	0.244897959	0	0	0	0	0	0	0	0	0	0	0	0	0	0
Pv18.071	18OO0059	U	Commencement Bay	Early	5	2018	0	0	0	0	0	0	0	0	0	0	0	0	0.397590361	0	0	0	0.602409639	0	0	0	0	0
Pv18.072	18OO0060	U	Commencement Bay	Early	5	2018	0	0	0	0	0	1	0	0	0	0	0	0	0	0	0	0	0	0	0	0	0	0
Pv18.073	18OO0061	U	Commencement Bay	Early	5	2018	0	0	0	0	0	1	0	0	0	0	0	0	0	0	0	0	0	0	0	0	0	0
Pv18.075	18OO0063	U	Commencement Bay	Early	5	2018	0	0	0	0	0	1	0	0	0	0	0	0	0	0	0	0	0	0	0	0	0	0
Pv18.076	18OO0064	F	Commencement Bay	Early	5	2018	0	0	0	0	0	0.020044961	0	0.099850131	0	0	0	0	0	0	0	0	0.880104908	0	0	0	0	0
Pv18.077	18OO0065	F	Commencement Bay	Early	5	2018	0	0	0	0	0	0	0	1	0	0	0	0	0	0	0	0	0	0	0	0	0	0
Pv18.078	18OO0066	U	Commencement Bay	Early	5	2018	0	0	0	0	0	1	0	0	0	0	0	0	0	0	0	0	0	0	0	0	0	0
Pv18.080	18OO0068	U	Commencement Bay	Early	5	2018	0	0	0	0	0	0.96875	0	0.015625	0	0	0	0	0	0	0	0	0.015625	0	0	0	0	0
Pv18.081	18OO0069	U	Commencement Bay	Early	5	2018	0	0	0	0	0	1	0	0	0	0	0	0	0	0	0	0	0	0	0	0	0	0
Pv18.082	18OO0070	M	Commencement Bay	Early	5	2018	0	0	0	0	0	1	0	0	0	0	0	0	0	0	0	0	0	0	0	0	0	0
Pv18.083	18OO0071	U	Commencement Bay	Early	5	2018	0	0	0	0	0	1	0	0	0	0	0	0	0	0	0	0	0	0	0	0	0	0
Pv18.084	18OO0072	M	Commencement Bay	Early	5	2018	0	0	0	0	0	0.726069696	0	0.273930305	0	0	0	0	0	0	0	0	0	0	0	0	0	0
Pv18.085	18OO0073	U	Commencement Bay	Early	5	2018	0	0	0	0	0	0.897435897	0	0	0	0	0	0	0	0	0	0	0.102564103	0	0	0	0	0
Pv18.087	18OO0075	M	Commencement Bay	Early	5	2018	0	0	0	0	0	0.443708609	0	0	0	0	0	0	0	0	0	0	0.556291391	0	0	0	0	0
Pv18.088	18OO0076	U	Commencement Bay	Early	5	2018	0	0	0	0	0	0.965517241	0	0	0	0	0	0	0	0	0.034482759	0	0	0	0	0	0	0
Pv18.092	18OO0080	M	Commencement Bay	Early	5	2018	0	0	0	0	0	1	0	0	0	0	0	0	0	0	0	0	0	0	0	0	0	0
Pv18.093	18OO0081	U	Commencement Bay	Early	5	2018	0	0	0	0	0	0.42278481	0	0.57721519	0	0	0	0	0	0	0	0	0	0	0	0	0	0
Pv18.094	18OO0082	U	Commencement Bay	Early	5	2018	0	0	0	0	0	1	0	0	0	0	0	0	0	0	0	0	0	0	0	0	0	0
Pv18.095	18OO0083	M	Commencement Bay	Early	5	2018	0	0	0	0	0	0	0	1	0	0	0	0	0	0	0	0	0	0	0	0	0	0
Pv18.096	18OO0084	U	Commencement Bay	Early	5	2018	0	0	0	0	0	1	0	0	0	0	0	0	0	0	0	0	0	0	0	0	0	0
Pv18.097	18OO0085	U	Commencement Bay	Early	5	2018	0	0	0	0	0	0	0	0	0	0	0	0	0	0	0	0	1	0	0	0	0	0
Pv18.098	18OO0086	M	Commencement Bay	Early	5	2018	0	0	0	0	0	1	0	0	0	0	0	0	0	0	0	0	0	0	0	0	0	0
Pv18.100	18OO0088	U	Commencement Bay	Early	5	2018	0	0	0	0	0	0.532653061	0	0.295918367	0	0	0	0	0	0	0	0	0	0	0	0	0	0.171428571
Pv18.101	18OO0089	U	Commencement Bay	Early	5	2018	0	0	0	0	0	1	0	0	0	0	0	0	0	0	0	0	0	0	0	0	0	0
Pv18.103	18OO0091	U	Commencement Bay	Early	5	2018	0	0	0	0	0	1	0	0	0	0	0	0	0	0	0	0	0	0	0	0	0	0
Pv18.104	18OO0092	M	Commencement Bay	Early	5	2018	0.042095416	0	0	0	0	0	0	0	0	0	0	0	0	0	0	0.059869036	0	0	0	0	0	0.898035547
Pv18.105	18OO0093	M	Commencement Bay	Early	5	2018	0	0	0	0	0	0	0	0.680412371	0	0	0	0	0	0	0	0	0.319587629	0	0	0	0	0
Pv18.186	18OO0174	U	Commencement Bay	Early	5	2018	0.04	0	0	0	0	0	0	0.96	0	0	0	0	0	0	0	0	0	0	0	0	0	0
Pv18.188	18OO0176	M	Commencement Bay	Early	5	2018	0	0	0	0	0	0	0	0	0	0	0	0	0	0	0	0	1	0	0	0	0	0
Pv18.191	18OO0179	U	Commencement Bay	Early	5	2018	0	0	0	0	0	0.916666667	0	0.041666667	0	0	0	0	0	0	0	0	0	0	0	0	0	0.041666667
Pv18.193	18OO0181	F	Commencement Bay	Early	5	2018	0	0	0	0	0	1	0	0	0	0	0	0	0	0	0	0	0	0	0	0	0	0
Pv18.194	18OO0182	M	Commencement Bay	Early	5	2018	0.048237477	0	0	0	0	0.463556851	0	0.488205672	0	0	0	0	0	0	0	0	0	0	0	0	0	0
Pv18.195	18OO0183	M	Commencement Bay	Early	5	2018	0	0	0	0	0	1	0	0	0	0	0	0	0	0	0	0	0	0	0	0	0	0
Pv18.196	18OO0184	U	Commencement Bay	Early	5	2018	0	0	0	0	0	0	0	1	0	0	0	0	0	0	0	0	0	0	0	0	0	0
Pv18.197	18OO0185	U	Commencement Bay	Early	5	2018	0	0	0	0	0	0.983050848	0	0.016949153	0	0	0	0	0	0	0	0	0	0	0	0	0	0
Pv18.198	18OO0186	M	Commencement Bay	Early	5	2018	0	0	0	0	0	0.728888889	0	0.271111111	0	0	0	0	0	0	0	0	0	0	0	0	0	0
Pv18.200	18OO0188	M	Commencement Bay	Early	5	2018	1	0	0	0	0	0	0	0	0	0	0	0	0	0	0	0	0	0	0	0	0	0
Pv18.201	18OO0189	M	Commencement Bay	Early	5	2018	0.077085533	0	0	0	0	0	0	0.922914467	0	0	0	0	0	0	0	0	0	0	0	0	0	0
Pv18.202	18OO0190	U	Commencement Bay	Early	5	2018	0.03236246	0	0	0	0	0.757928803	0	0.209708738	0	0	0	0	0	0	0	0	0	0	0	0	0	0
Pv18.203	18OO0191	M	Commencement Bay	Early	5	2018	0	0	0	0	0	1	0	0	0	0	0	0	0	0	0	0	0	0	0	0	0	0
Pv18.204	18OO0192	M	Commencement Bay	Early	5	2018	0	0	0	0	0	1	0	0	0	0	0	0	0	0	0	0	0	0	0	0	0	0
Pv18.205	18OO0193	U	Commencement Bay	Early	5	2018	0	0	0	0	0	0.522304833	0	0.477695167	0	0	0	0	0	0	0	0	0	0	0	0	0	0
Pv18.206	18OO0194	M	Commencement Bay	Early	5	2018	0	0	0	0	0	1	0	0	0	0	0	0	0	0	0	0	0	0	0	0	0	0
Pv18.207	18OO0195	U	Commencement Bay	Early	5	2018	0	0	0	0.068493151	0	0.011130137	0	0.920376712	0	0	0	0	0	0	0	0	0	0	0	0	0	0
Pv18.208	18OO0196	M	Commencement Bay	Early	5	2018	0	0	0	0	0	0	0	1	0	0	0	0	0	0	0	0	0	0	0	0	0	0
Pv18.209	18OO0197	M	Commencement Bay	Early	5	2018	0	0	0	0	0	1	0	0	0	0	0	0	0	0	0	0	0	0	0	0	0	0
Pv18.210	18OO0198	M	Commencement Bay	Early	5	2018	0	0	0	0	0	0	0	0	0	0	0	0	0	0	0	0	0	0	0	0	0	1
Pv18.211	18OO0199	M	Commencement Bay	Early	5	2018	0	0	0	0	0	0	0	1	0	0	0	0	0	0	0	0	0	0	0	0	0	0
Pv18.213	18OO0201	U	Commencement Bay	Early	5	2018	0	0	0	0	0	0	0	1	0	0	0	0	0	0	0	0	0	0	0	0	0	0
Pv18.214	18OO0202	M	Commencement Bay	Early	5	2018	0	0	0	0	0	0.416942254	0	0.583057746	0	0	0	0	0	0	0	0	0	0	0	0	0	0
Pv18.215	18OO0203	M	Commencement Bay	Early	5	2018	0	0	0	0	0	0.826976592	0	0	0	0	0	0	0	0	0	0	0.173023408	0	0	0	0	0
Pv18.216	18OO0204	M	Commencement Bay	Early	5	2018	0	0	0	0	0	0.333333333	0	0.555555556	0	0	0	0	0	0	0	0	0.111111111	0	0	0	0	0
Pv18.218	18OO0206	U	Commencement Bay	Early	5	2018	0	0	0	0	0	1	0	0	0	0	0	0	0	0	0	0	0	0	0	0	0	0
Pv18.219	18OO0207	U	Commencement Bay	Early	5	2018	0	0	0	0	0	0.578767123	0	0.421232877	0	0	0	0	0	0	0	0	0	0	0	0	0	0
Pv18.240	18OO0228	F	Commencement Bay	Early	5	2018	0	0	0	0	0	0	0	1	0	0	0	0	0	0	0	0	0	0	0	0	0	0
Pv18.241	18OO0229	M	Commencement Bay	Early	5	2018	0.359497273	0	0	0	0	0.291913683	0	0.348589044	0	0	0	0	0	0	0	0	0	0	0	0	0	0
Pv18.242	18OO0230	U	Commencement Bay	Early	5	2018	0	0	0	0	0	0	0	1	0	0	0	0	0	0	0	0	0	0	0	0	0	0
Pv18.243	18OO0231	M	Commencement Bay	Early	5	2018	0	0	0	0	0	0	0	0	0	0	0	0	0	0	0	0	0	0	0	0	0	1
Pv18.244	18OO0232	M	Commencement Bay	Early	5	2018	0	0	0	0	0	0	0	1	0	0	0	0	0	0	0	0	0	0	0	0	0	0
Pv18.245	18OO0233	U	Commencement Bay	Early	5	2018	0	0	0	0	0	1	0	0	0	0	0	0	0	0	0	0	0	0	0	0	0	0
Pv18.246	18OO0234	F	Commencement Bay	Early	5	2018	0.218068536	0	0	0	0	0.766355141	0	0.015576324	0	0	0	0	0	0	0	0	0	0	0	0	0	0
Pv18.247	18OO0235	U	Commencement Bay	Early	5	2018	0	0	0	0	0	0.32355637	0	0.67644363	0	0	0	0	0	0	0	0	0	0	0	0	0	0
Pv18.248	18OO0236	U	Commencement Bay	Early	5	2018	0	0	0	0	0	0	0	1	0	0	0	0	0	0	0	0	0	0	0	0	0	0
Pv18.249	18OO0237	M	Commencement Bay	Early	5	2018	0	0	0	0	0	1	0	0	0	0	0	0	0	0	0	0	0	0	0	0	0	0
Pv18.250	18OO0238	F	Commencement Bay	Early	5	2018	0	0	0	0	0	0	0	1	0	0	0	0	0	0	0	0	0	0	0	0	0	0
Pv18.251	18OO0239	U	Commencement Bay	Early	5	2018	0	0	0	0	0	0	0	1	0	0	0	0	0	0	0	0	0	0	0	0	0	0
Pv18.253	18OO0241	M	Commencement Bay	Early	5	2018	0	0	0	0.019017433	0.100369783	0.111463286	0	0.267300581	0	0	0	0	0	0	0	0.501848917	0	0	0	0	0	0
Pv18.254	18OO0242	M	Commencement Bay	Early	5	2018	0	0	0	0	0	0.431164902	0	0	0	0	0	0	0	0	0	0	0.568835098	0	0	0	0	0
Pv18.256	18OO0244	U	Commencement Bay	Early	5	2018	0	0	0	0	0	0	0	1	0	0	0	0	0	0	0	0	0	0	0	0	0	0
Pv18.257	18OO0245	M	Commencement Bay	Early	5	2018	0	0	0	0	0	0	0	1	0	0	0	0	0	0	0	0	0	0	0	0	0	0
Pv18.258	18OO0246	U	Commencement Bay	Early	5	2018	0	0	0	0	0	1	0	0	0	0	0	0	0	0	0	0	0	0	0	0	0	0
Pv18.259	18OO0247	U	Commencement Bay	Early	5	2018	0	0	0	0	0	0	0	1	0	0	0	0	0	0	0	0	0	0	0	0	0	0
Pv18.260	18OO0248	U	Commencement Bay	Early	5	2018	0	0	0	0	0	1	0	0	0	0	0	0	0	0	0	0	0	0	0	0	0	0
Pv18.262	18OO0250	M	Commencement Bay	Early	5	2018	0	0	0	0	0	0	0	1	0	0	0	0	0	0	0	0	0	0	0	0	0	0
Pv18.263	18OO0251	M	Commencement Bay	Early	5	2018	0	0	0	0	0	0.105496454	0	0.894503546	0	0	0	0	0	0	0	0	0	0	0	0	0	0
Pv18.264	18OO0252	M	Commencement Bay	Early	5	2018	0	0	0	0	0	1	0	0	0	0	0	0	0	0	0	0	0	0	0	0	0	0
Pv18.265	18OO0253	U	Commencement Bay	Early	5	2018	0	0	0	0	0	1	0	0	0	0	0	0	0	0	0	0	0	0	0	0	0	0
Pv18.266	18OO0254	M	Commencement Bay	Early	5	2018	0	0	0	0	0	0	0	1	0	0	0	0	0	0	0	0	0	0	0	0	0	0
Pv18.267	18OO0255	U	Commencement Bay	Early	5	2018	0	0	0	0	0	0	0	0	0	0	0	0	0	0	0	0	1	0	0	0	0	0
Pv18.268	18OO0256	U	Commencement Bay	Early	5	2018	0	0	0	0	0	0	0	1	0	0	0	0	0	0	0	0	0	0	0	0	0	0
Pv18.269	18OO0257	F	Commencement Bay	Early	5	2018	0	0	0	0	0	1	0	0	0	0	0	0	0	0	0	0	0	0	0	0	0	0
Pv18.270	18OO0258	F	Commencement Bay	Early	5	2018	0	0	0	0	0	0	0	1	0	0	0	0	0	0	0	0	0	0	0	0	0	0
Pv18.271	18OO0259	F	Commencement Bay	Early	5	2018	0	0	0	0	0.22129726	0	0	0.77870274	0	0	0	0	0	0	0	0	0	0	0	0	0	0
Pv18.273	18OO0261	M	Commencement Bay	Early	5	2018	0	0	0	0	0	1	0	0	0	0	0	0	0	0	0	0	0	0	0	0	0	0
Pv18.274	18OO0262	F	Commencement Bay	Early	5	2018	0	0	0	0	0	0	0	1	0	0	0	0	0	0	0	0	0	0	0	0	0	0
Pv18.275	18OO0263	U	Commencement Bay	Early	5	2018	0	0	0	0	0	1	0	0	0	0	0	0	0	0	0	0	0	0	0	0	0	0
Pv18.276	18OO0264	F	Commencement Bay	Early	5	2018	0	0	0	0	0	0.683809524	0	0	0	0	0	0	0	0	0	0	0.316190476	0	0	0	0	0
Pv18.277	18OO0265	F	Commencement Bay	Early	5	2018	0	0	0	0	0.204081633	0.326530612	0	0	0	0	0	0	0	0	0.469387755	0	0	0	0	0	0	0
Pv18.278	18OO0266	U	Commencement Bay	Early	5	2018	0	0	0	0	0	1	0	0	0	0	0	0	0	0	0	0	0	0	0	0	0	0
Pv18.279	18OO0267	M	Commencement Bay	Early	5	2018	0	0	0	0	0	0.128440367	0	0	0	0	0	0	0	0	0	0	0.871559633	0	0	0	0	0
Pv18.280	18OO0268	M	Commencement Bay	Early	5	2018	0	0	0	0	0	0	0	0.953305033	0	0	0	0	0	0	0	0	0	0	0	0	0	0.046694967
Pv18.295	18OO0658	M	Commencement Bay	Early	6	2018	0	0	0	0	0	1	0	0	0	0	0	0	0	0	0	0	0	0	0	0	0	0
Pv18.296	18OO0284	F	Commencement Bay	Early	6	2018	0	0	0	0	0	1	0	0	0	0	0	0	0	0	0	0	0	0	0	0	0	0
Pv18.297	18OO0285	M	Commencement Bay	Early	6	2018	0	0	0	0	0	0.274151436	0	0.725848564	0	0	0	0	0	0	0	0	0	0	0	0	0	0
Pv18.298	18OO0659	U	Commencement Bay	Early	6	2018	0	0	0	0	0	0.017857143	0	0.982142857	0	0	0	0	0	0	0	0	0	0	0	0	0	0
Pv18.299	18OO0287	U	Commencement Bay	Early	6	2018	0	0	0	0	0	0	0	1	0	0	0	0	0	0	0	0	0	0	0	0	0	0
Pv18.300	18OO0660	M	Commencement Bay	Early	6	2018	0	0	0	0	0	1	0	0	0	0	0	0	0	0	0	0	0	0	0	0	0	0
Pv18.301	18OO0289	U	Commencement Bay	Early	6	2018	0	0	0	0	0	1	0	0	0	0	0	0	0	0	0	0	0	0	0	0	0	0
Pv18.302	18OO0290	F	Commencement Bay	Early	6	2018	0	0	0	0	0	1	0	0	0	0	0	0	0	0	0	0	0	0	0	0	0	0
Pv18.303	18OO0291	M	Commencement Bay	Early	6	2018	0	0	0	0	0	1	0	0	0	0	0	0	0	0	0	0	0	0	0	0	0	0
Pv18.304	18OO0661	M	Commencement Bay	Early	6	2018	0	0	0	0	0	1	0	0	0	0	0	0	0	0	0	0	0	0	0	0	0	0
Pv18.306	18OO0294	U	Commencement Bay	Early	6	2018	0	0	0	0	0	1	0	0	0	0	0	0	0	0	0	0	0	0	0	0	0	0
Pv18.307	18OO0295	U	Commencement Bay	Early	6	2018	0	0	0	0	0	1	0	0	0	0	0	0	0	0	0	0	0	0	0	0	0	0
Pv18.308	18OO0296	M	Commencement Bay	Early	6	2018	0	0	0	0	0	0	0	1	0	0	0	0	0	0	0	0	0	0	0	0	0	0
Pv18.309	18OO0297	U	Commencement Bay	Early	6	2018	0	0	0	0	0	1	0	0	0	0	0	0	0	0	0	0	0	0	0	0	0	0
Pv18.310	18OO0662	U	Commencement Bay	Early	6	2018	0	0	0	0	0	1	0	0	0	0	0	0	0	0	0	0	0	0	0	0	0	0
Pv18.311	18OO0299	M	Commencement Bay	Early	6	2018	0	0	0	0	0	1	0	0	0	0	0	0	0	0	0	0	0	0	0	0	0	0
Pv18.312	18OO0300	F	Commencement Bay	Early	6	2018	0	0	0	0	0	1	0	0	0	0	0	0	0	0	0	0	0	0	0	0	0	0
Pv18.313	18OO0663	#N/A	Commencement Bay	Early	6	2018	0	0	0	0	0	1	0	0	0	0	0	0	0	0	0	0	0	0	0	0	0	0
Pv18.314	18OO0302	M	Commencement Bay	Early	6	2018	0	0	0	0	0	0	0	1	0	0	0	0	0	0	0	0	0	0	0	0	0	0
Pv18.315	18OO0664	M	Commencement Bay	Early	6	2018	0	0	0	0	0	1	0	0	0	0	0	0	0	0	0	0	0	0	0	0	0	0
Pv18.316	18OO0304	M	Commencement Bay	Early	6	2018	0	0	0	0	0	1	0	0	0	0	0	0	0	0	0	0	0	0	0	0	0	0
Pv18.317	18OO0305	M	Commencement Bay	Early	6	2018	0	0	0	0	0	1	0	0	0	0	0	0	0	0	0	0	0	0	0	0	0	0
Pv18.318	18OO0665	M	Commencement Bay	Early	6	2018	0	0	0	0	0	0.242105263	0	0.757894737	0	0	0	0	0	0	0	0	0	0	0	0	0	0
Pv18.319	18OO0307	M	Commencement Bay	Early	6	2018	0	0	0	0	0	1	0	0	0	0	0	0	0	0	0	0	0	0	0	0	0	0
Pv18.320	18OO0666	M	Commencement Bay	Early	6	2018	0	0	0	0	0	0	0	1	0	0	0	0	0	0	0	0	0	0	0	0	0	0
Pv18.321	18OO0309	M	Commencement Bay	Early	6	2018	0	0	0	0	0	1	0	0	0	0	0	0	0	0	0	0	0	0	0	0	0	0
Pv18.322	18OO0310	M	Commencement Bay	Early	6	2018	0	0	0	0	0	1	0	0	0	0	0	0	0	0	0	0	0	0	0	0	0	0
Pv18.323	18OO0667	M	Commencement Bay	Early	6	2018	0	0	0	0	0	1	0	0	0	0	0	0	0	0	0	0	0	0	0	0	0	0
Pv18.440	18OO0668	M	Commencement Bay	Early	6	2018	0	0	0	0	0	0.782608696	0	0.217391304	0	0	0	0	0	0	0	0	0	0	0	0	0	0
Pv18.441	18OO0669	M	Commencement Bay	Early	6	2018	0	0	0	0	0	0	0	1	0	0	0	0	0	0	0	0	0	0	0	0	0	0
Pv18.442	18OO0670	U	Commencement Bay	Early	6	2018	0	0	0	0	0	0.153846154	0	0.846153847	0	0	0	0	0	0	0	0	0	0	0	0	0	0
Pv18.443	18OO0671	U	Commencement Bay	Early	6	2018	0.012345679	0	0	0	0	0.185185185	0	0.802469136	0	0	0	0	0	0	0	0	0	0	0	0	0	0
Pv18.445	18OO0673	F	Commencement Bay	Early	6	2018	0	0	0	0	0	1	0	0	0	0	0	0	0	0	0	0	0	0	0	0	0	0
Pv18.446	18OO0674	F	Commencement Bay	Early	6	2018	0	0	0	0	0	0.75	0	0.25	0	0	0	0	0	0	0	0	0	0	0	0	0	0
Pv18.447	18OO0675	U	Commencement Bay	Early	6	2018	0	0	0	0	0	0.347826087	0	0.637681159	0	0	0	0	0	0	0	0	0	0	0	0	0	0.014492754
Pv18.449	18OO0677	F	Commencement Bay	Early	6	2018	0	0	0	0	0	0.127962085	0	0.872037915	0	0	0	0	0	0	0	0	0	0	0	0	0	0
Pv18.450	18OO0678	U	Commencement Bay	Early	6	2018	0	0	0	0	0	0.708333333	0	0.291666667	0	0	0	0	0	0	0	0	0	0	0	0	0	0
Pv18.451	18OO0679	U	Commencement Bay	Early	6	2018	0	0	0	0	0	1	0	0	0	0	0	0	0	0	0	0	0	0	0	0	0	0
Pv18.452	18OO0680	F	Commencement Bay	Early	6	2018	0	0	0	0	0	0.916666667	0	0	0	0	0	0	0	0	0	0	0	0	0	0	0	0.083333333
Pv18.453	18OO0681	M	Commencement Bay	Early	6	2018	0	0	0	0	0	0.745762712	0	0	0	0	0	0	0	0	0	0.254237288	0	0	0	0	0	0
Pv18.455	18OO0683	M	Commencement Bay	Early	6	2018	0	0	0	0	0	0	0	1	0	0	0	0	0	0	0	0	0	0	0	0	0	0
Pv18.456	18OO0684	U	Commencement Bay	Early	6	2018	0	0	0	0	0	1	0	0	0	0	0	0	0	0	0	0	0	0	0	0	0	0
Pv18.460	18OO0688	F	Commencement Bay	Early	6	2018	0	0	0	0	0	0	0	1	0	0	0	0	0	0	0	0	0	0	0	0	0	0
Pv18.461	18OO0689	M	Commencement Bay	Early	6	2018	0	0	0	0	0	1	0	0	0	0	0	0	0	0	0	0	0	0	0	0	0	0
Pv18.462	18OO0690	M	Commencement Bay	Early	6	2018	0	0	0	0	0	1	0	0	0	0	0	0	0	0	0	0	0	0	0	0	0	0
Pv18.464	18OO0692	M	Commencement Bay	Early	6	2018	0	0	0	0.051282051	0	0.025641026	0	0.923076923	0	0	0	0	0	0	0	0	0	0	0	0	0	0
Pv18.465	18OO0417	M	Commencement Bay	Early	6	2018	0	0	0	0	0	0.556846473	0	0.389211618	0	0	0	0	0	0	0	0	0.053941909	0	0	0	0	0
Pv18.466	18OO0418	M	Commencement Bay	Early	6	2018	0	0	0	0	0	1	0	0	0	0	0	0	0	0	0	0	0	0	0	0	0	0
Pv18.467	18OO0419	M	Commencement Bay	Early	6	2018	0	0	0	0	0	0.65973535	0	0.287334594	0	0	0	0	0	0	0	0	0	0	0.052930057	0	0	0
Pv18.468	18OO0693	F	Commencement Bay	Early	6	2018	0	0	0	0	0	1	0	0	0	0	0	0	0	0	0	0	0	0	0	0	0	0
Pv18.469	18OO0420	U	Commencement Bay	Early	6	2018	0	0	0	0	0	1	0	0	0	0	0	0	0	0	0	0	0	0	0	0	0	0
Pv18.470	18OO0421	M	Commencement Bay	Early	6	2018	0	0	0	0	0	0.295180723	0	0.704819277	0	0	0	0	0	0	0	0	0	0	0	0	0	0
Pv18.471	18OO0694	M	Commencement Bay	Early	6	2018	0	0	0	0	0	0	0	1	0	0	0	0	0	0	0	0	0	0	0	0	0	0
Pv18.472	18OO0422	M	Commencement Bay	Early	6	2018	0	0	0	0	0	0.753311258	0	0.246688742	0	0	0	0	0	0	0	0	0	0	0	0	0	0
Pv18.473	18OO0423	U	Commencement Bay	Early	6	2018	0	0	0	0	0	0	0	0.224238496	0	0	0	0	0	0	0	0	0.775761504	0	0	0	0	0
Pv18.476	18OO0425	U	Commencement Bay	Early	6	2018	0	0	0	0	0	1	0	0	0	0	0	0	0	0	0	0	0	0	0	0	0	0
Pv18.477	18OO0426	U	Commencement Bay	Early	6	2018	0	0	0	0	0	1	0	0	0	0	0	0	0	0	0	0	0	0	0	0	0	0
Pv18.479	18OO0428	M	Commencement Bay	Early	6	2018	0	0	0	0	0	0	0	1	0	0	0	0	0	0	0	0	0	0	0	0	0	0
Pv18.480	18OO0429	U	Commencement Bay	Early	6	2018	0	0	0	0	0	1	0	0	0	0	0	0	0	0	0	0	0	0	0	0	0	0
Pv18.481	18OO0430	U	Commencement Bay	Early	6	2018	0.014925373	0	0	0	0	0.970149254	0	0	0	0	0	0	0	0	0	0	0	0	0	0	0	0.014925373
Pv18.482	18OO0431	U	Commencement Bay	Early	6	2018	0	0	0	0	0	0	0	1	0	0	0	0	0	0	0	0	0	0	0	0	0	0
Pv18.483	18OO0432	U	Commencement Bay	Early	6	2018	0	0	0	0	0	1	0	0	0	0	0	0	0	0	0	0	0	0	0	0	0	0
Pv18.484	18OO0433	F	Commencement Bay	Early	6	2018	0	0	0	0	0	1	0	0	0	0	0	0	0	0	0	0	0	0	0	0	0	0
Pv18.485	18OO0434	M	Commencement Bay	Early	6	2018	0	0	0	0	0	0	0	0	0	0	0	0	0	0	0	0	1	0	0	0	0	0
Pv18.486	18OO0435	U	Commencement Bay	Early	6	2018	0	0	0	0	0	0.669319187	0	0.330680813	0	0	0	0	0	0	0	0	0	0	0	0	0	0
Pv18.487	18OO0436	U	Commencement Bay	Early	6	2018	0	0	0	0	0	0.931034483	0	0	0	0	0	0	0	0	0	0	0	0	0	0	0	0.068965518
Pv18.585	18OO0459	U	Commencement Bay	Early	4	2018	0	0	0	0	0	1	0	0	0	0	0	0	0	0	0	0	0	0	0	0	0	0
Pv18.586	18OO0460	M	Commencement Bay	Early	4	2018	0	0	0	0	0	0	0	0	0	0	0	0	0	0	0	0	1	0	0	0	0	0
Pv18.589	18OO0462	U	Commencement Bay	Early	4	2018	0	0	0	0	0	0.933796995	0	0	0	0	0	0	0	0	0	0	0	0	0	0	0.066203005	0
Pv18.591	18OO0463	U	Commencement Bay	Early	4	2018	0	0	0	0	0	0	0	1	0	0	0	0	0	0	0	0	0	0	0	0	0	0
Pv18.592	18OO0464	U	Commencement Bay	Early	4	2018	0	0	0	0	0	0	0	0.1667218	0	0	0	0	0	0	0	0	0	0	0	0	0.833278201	0
Pv18.593	18OO0465	M	Commencement Bay	Early	4	2018	0	0	0	0	0	0	0	1	0	0	0	0	0	0	0	0	0	0	0	0	0	0
Pv18.594	18OO0466	M	Commencement Bay	Early	4	2018	0	0	0	0	0	0.30617284	0	0.693827161	0	0	0	0	0	0	0	0	0	0	0	0	0	0
Pv18.596	18OO0467	U	Commencement Bay	Early	4	2018	0	0	0	0	0	1	0	0	0	0	0	0	0	0	0	0	0	0	0	0	0	0
Pv18.598	18OO0468	M	Commencement Bay	Early	4	2018	0	0	0	0	0	0	0	1	0	0	0	0	0	0	0	0	0	0	0	0	0	0
Pv18.599	18OO0469	F	Commencement Bay	Early	4	2018	0	0	0	0	0	1	0	0	0	0	0	0	0	0	0	0	0	0	0	0	0	0
Pv18.603	18OO0471	M	Commencement Bay	Early	4	2018	0	0	0	0	0	0.361983471	0	0	0	0	0	0	0	0	0	0	0.638016529	0	0	0	0	0
Pv18.604	18OO0472	U	Commencement Bay	Early	4	2018	0	0	0	0	0	0.565943239	0	0	0	0	0	0	0	0.434056761	0	0	0	0	0	0	0	0
Pv18.606	18OO0474	M	Commencement Bay	Early	4	2018	0	0	0	0	0	1	0	0	0	0	0	0	0	0	0	0	0	0	0	0	0	0
Pv18.610	18OO0476	U	Commencement Bay	Early	4	2018	0	0	0	0	0	0	0	0	0	0	0	0	0	0	0	0	0	0	0	0	1	0
Pv18.612	18OO0477	M	Commencement Bay	Early	4	2018	0	0	0	0	0	0.280199253	0	0.719800747	0	0	0	0	0	0	0	0	0	0	0	0	0	0
Pv18.613	18OO0478	M	Commencement Bay	Early	4	2018	0	0	0	0.031362496	0	0.018272063	0	0	0	0	0	0	0	0	0.454128941	0	0.056452493	0	0	0	0	0.439784008
Pv18.615	18OO0479	M	Commencement Bay	Early	4	2018	0	0	0	0	0	0	0	1	0	0	0	0	0	0	0	0	0	0	0	0	0	0
cbPv14.112		M	Cowichan_Bay	Late	9	2014	0	0	0	0	0	0	0	0	0	0	0	0	0	0	0	0	1	0	0	0	0	0
cbPv14.115		M	Cowichan_Bay	Late	9	2014	0	0	0	0	0	1	0	0	0	0	0	0	0	0	0	0	0	0	0	0	0	0
cbPv14.245		M	Cowichan_Bay	Late	10	2014	0	0	0	0	0	0.963000507	0	0	0	0	0	0	0	0	0	0	0	0	0	0	0.036999493	0
cbPv14.256		M	Cowichan_Bay	Late	11	2014	0	0	0	0	0	0	0	0	0	0	0	0	0	0	0	0	0	0	0	0	1	0
cbPv14.033		F	Cowichan_Bay	Early	5	2014	0	0	0	0	0	1	0	0	0	0	0	0	0	0	0	0	0	0	0	0	0	0
cbPv14.008		M	Cowichan_Bay	Early	5	2014	0	0	0	0	0	0.878980892	0	0	0	0	0	0	0	0	0	0	0	0	0	0	0	0.121019108
cbPv14.010		M	Cowichan_Bay	Early	5	2014	0	0	0	0	0	0	0	0	0	0	0	0	0	0	1	0	0	0	0	0	0	0
cbPv14.239		F	Cowichan_Bay	Late	10	2014	0	0	0	0	0	1	0	0	0	0	0	0	0	0	0	0	0	0	0	0	0	0
cbPv14.040		M	Cowichan_Bay	Early	6	2014	0	0	0	0	0	0	0	1	0	0	0	0	0	0	0	0	0	0	0	0	0	0
cbPv14.061		M	Cowichan_Bay	Early	6	2014	0	0	0	0	0	1	0	0	0	0	0	0	0	0	0	0	0	0	0	0	0	0
cbPv14.219		M	Cowichan_Bay	Late	10	2014	0	0	0	0	0	0	0	1	0	0	0	0	0	0	0	0	0	0	0	0	0	0
cbPv14.259		M	Cowichan_Bay	Late	11	2014	0	0	0	0	0	1	0	0	0	0	0	0	0	0	0	0	0	0	0	0	0	0
cbPv14.210		F	Cowichan_Bay	Late	10	2014	0	0	0	0	0	0.03971866	0	0.960281341	0	0	0	0	0	0	0	0	0	0	0	0	0	0
cbPv14.037		M	Cowichan_Bay	Early	6	2014	0	0	0	0	0	1	0	0	0	0	0	0	0	0	0	0	0	0	0	0	0	0
cbPv14.178		M	Cowichan_Bay	Late	10	2014	0	0	0	0	0	0	0	1	0	0	0	0	0	0	0	0	0	0	0	0	0	0
cbPv14.186		M	Cowichan_Bay	Late	10	2014	0	0	0	0	0	0.053125	0	0.946875	0	0	0	0	0	0	0	0	0	0	0	0	0	0
cbPv14.187		M	Cowichan_Bay	Late	10	2014	0	0	0	0.155003451	0	0	0	0.844996549	0	0	0	0	0	0	0	0	0	0	0	0	0	0
cbPv14.194		M	Cowichan_Bay	Late	10	2014	0	0	0	0	0	0.010962241	0	0.989037759	0	0	0	0	0	0	0	0	0	0	0	0	0	0
cbPv14.204		M	Cowichan_Bay	Late	10	2014	0	0	0	0	0	0.012504113	0	0.987495887	0	0	0	0	0	0	0	0	0	0	0	0	0	0
cbPv14.206		M	Cowichan_Bay	Late	10	2014	0.76182708	0	0	0	0	0.112561175	0	0.125611746	0	0	0	0	0	0	0	0	0	0	0	0	0	0
cbPv14.181		M	Cowichan_Bay	Late	10	2014	0	0	0	0	0	0.619361166	0	0	0	0	0	0	0	0	0	0	0.380638834	0	0	0	0	0
cbPv14.185		M	Cowichan_Bay	Late	10	2014	0	0	0	0	0	1	0	0	0	0	0	0	0	0	0	0	0	0	0	0	0	0
cbPv14.198		M	Cowichan_Bay	Late	10	2014	0	0	0	0	0	0.011413521	0	0	0	0	0	0	0	0	0	0	0.988586479	0	0	0	0	0
cbPv14.235		M	Cowichan_Bay	Late	10	2014	0	0	0	0	0	1	0	0	0	0	0	0	0	0	0	0	0	0	0	0	0	0
cbPv14.240		M	Cowichan_Bay	Late	10	2014	0	0	0	0	0	0	0	0	0	0	0	0	0	0	0	0	1	0	0	0	0	0
cbPv14.241		M	Cowichan_Bay	Late	10	2014	0	0	0	0	0	0.048313583	0	0	0	0	0	0	0	0	0	0	0.951686418	0	0	0	0	0
cbPv14.249		M	Cowichan_Bay	Late	11	2014	0	0	0	0	0	0	0	0	0	0	0	0	0	0.046783626	0	0	0.953216374	0	0	0	0	0
cbPv14.253		M	Cowichan_Bay	Late	11	2014	0	0	0	0	0	1	0	0	0	0	0	0	0	0	0	0	0	0	0	0	0	0
cbPv14.255		M	Cowichan_Bay	Late	11	2014	0	0	0	0	0	0	0	0	0	0	0	0	0	0	0	0	1	0	0	0	0	0
cbPv14.257		M	Cowichan_Bay	Late	11	2014	0	0	0	0	0	0.019607843	0	0	0	0	0	0	0	0	0	0	0.980392157	0	0	0	0	0
cbPv14.047		F	Cowichan_Bay	Early	6	2014	0	0	0	0	0	0.989516599	0	0.010483401	0	0	0	0	0	0	0	0	0	0	0	0	0	0
cbPv14.183		F	Cowichan_Bay	Late	10	2014	0	0	0	0	0	0	0	0	0	0	0	0	0	0	0	0	1	0	0	0	0	0
cbPv14.184		F	Cowichan_Bay	Late	10	2014	0	0	0	0	0	1	0	0	0	0	0	0	0	0	0	0	0	0	0	0	0	0
cbPv14.244		M	Cowichan_Bay	Late	10	2014	0	0	0	0	0	0.279598182	0	0.555608706	0	0	0	0	0	0	0	0	0.164793112	0	0	0	0	0
cbPv14.254		M	Cowichan_Bay	Late	11	2014	0	0	0	0	0	1	0	0	0	0	0	0	0	0	0	0	0	0	0	0	0	0
cbPv14.261		M	Cowichan_Bay	Late	11	2014	0	0	0	0	0	0.442218798	0	0.046995378	0	0	0	0	0	0	0	0	0	0	0	0	0.510785824	0
cbPv14.269		M	Cowichan_Bay	Late	11	2014	0	0	0	0	0	0	0	1	0	0	0	0	0	0	0	0	0	0	0	0	0	0
cbPv14.272		M	Cowichan_Bay	Late	11	2014	0	0	0	0	0	0.011009174	0	0.957798165	0	0	0	0	0	0	0	0	0.031192661	0	0	0	0	0
cbPv14.055		F	Cowichan_Bay	Early	6	2014	0	0	0	0	0	0.011976048	0	0	0	0	0	0	0	0	0	0	0.976047904	0	0	0	0.011976048	0
cbPv14.082		F	Cowichan_Bay	Late	8	2014	0	0	0	0	0	1	0	0	0	0	0	0	0	0	0	0	0	0	0	0	0	0
cbPv14.019		M	Cowichan_Bay	Early	5	2014	0	0	0	0	0	0.045768566	0	0.954231434	0	0	0	0	0	0	0	0	0	0	0	0	0	0
cbPv14.156		F	Cowichan_Bay	Late	10	2014	0	0	0	0	0	0.041878173	0	0.958121827	0	0	0	0	0	0	0	0	0	0	0	0	0	0
cbPv14.160		F	Cowichan_Bay	Late	10	2014	0	0	0	0	0	0.142857143	0	0.071428571	0	0	0	0	0	0	0.071428571	0	0.357142856	0	0	0	0	0.357142856
cbPv14.169		F	Cowichan_Bay	Late	10	2014	0	0	0	0	0	0.989583333	0	0	0	0	0	0	0	0	0	0	0	0	0	0	0.010416667	0
cbPv14.060		M	Cowichan_Bay	Early	6	2014	0	0	0	0	0	0.01724721	0	0.98275279	0	0	0	0	0	0	0	0	0	0	0	0	0	0
cbPv14.130		M	Cowichan_Bay	Late	9	2014	0	0	0	0	0	0.015349194	0	0.984650806	0	0	0	0	0	0	0	0	0	0	0	0	0	0
cbPv14.146		M	Cowichan_Bay	Late	9	2014	0	0	0	0	0	0.065217391	0	0.02173913	0	0	0	0	0	0	0	0	0.891304348	0	0	0	0.02173913	0
cbPv14.168		M	Cowichan_Bay	Late	10	2014	0	0	0	0	0	0	0	0	0	0	0	0	0	0	0	0	0	0	0	0	0.46260917	0.53739083
cbPv14.205		M	Cowichan_Bay	Late	10	2014	0	0	0	0	0	0.286885246	0	0.713114754	0	0	0	0	0	0	0	0	0	0	0	0	0	0
cbPv14.251		M	Cowichan_Bay	Late	11	2014	0	0	0	0	0	0	0	0.788037166	0	0	0	0	0	0	0	0	0	0	0	0	0	0.211962834
cbPv14.276		M	Cowichan_Bay	Late	11	2014	0	0	0	0	0	0.970543807	0	0	0	0	0	0	0	0	0	0	0	0	0	0	0	0.029456193
cbPv14.038		F	Cowichan_Bay	Early	6	2014	0	0	0	0	0	0.923664122	0	0	0	0	0	0	0	0	0.015267176	0	0.048346056	0	0	0	0	0.012722646
cbPv14.132		F	Cowichan_Bay	Late	9	2014	0	0	0	0	0	0	0	0	0	0	0	0	0	0	0	0	1	0	0	0	0	0
cbPv14.136		F	Cowichan_Bay	Late	9	2014	0	0	0	0	0	0	0	0	0	0	0	0	0	0	0	0	1	0	0	0	0	0
cbPv14.141		F	Cowichan_Bay	Late	9	2014	0	0	0	0	0	0	0	0	0	0	0	0	0	0	0	0	1	0	0	0	0	0
cbPv14.143		F	Cowichan_Bay	Late	9	2014	0	0	0	0	0	0	0	0	0	0	0	0	0	0	0	0	1	0	0	0	0	0
cbPv14.144		F	Cowichan_Bay	Late	9	2014	0	0	0	0	0	0	0	0	0	0	0	0	0	0	0	0	1	0	0	0	0	0
cbPv14.145		F	Cowichan_Bay	Late	9	2014	0	0	0	0	0	0	0	0	0	0	0	0	0	0	0	0	1	0	0	0	0	0
cbPv14.015		M	Cowichan_Bay	Early	5	2014	0	0	0	0	0	0.012345679	0	0.987654321	0	0	0	0	0	0	0	0	0	0	0	0	0	0
cbPv14.158		F	Cowichan_Bay	Late	10	2014	0	0	0	0	0	0	0	0	0	0	0	0	0	0	0.027737959	0	0	0	0	0	0	0.972262041
cbPv14.162		F	Cowichan_Bay	Late	10	2014	0	0	0	0	0	0	0	0	0	0	0	0	0	0	0	0	1	0	0	0	0	0
cbPv14.230		F	Cowichan_Bay	Late	10	2014	0	0	0	0	0	0	0	1	0	0	0	0	0	0	0	0	0	0	0	0	0	0
cbPv14.238		F	Cowichan_Bay	Late	10	2014	0	0	0	0	0	0.010380623	0	0.989619377	0	0	0	0	0	0	0	0	0	0	0	0	0	0
cbPv14.053		M	Cowichan_Bay	Early	6	2014	0	0	0	0	0	0.422069825	0	0.533665835	0	0	0	0	0	0.019950125	0	0	0.024314213	0	0	0	0	0
cbPv14.188		M	Cowichan_Bay	Late	10	2014	0.028529085	0	0	0	0	0.145238977	0	0.01074472	0	0	0	0	0	0	0.815487217	0	0	0	0	0	0	0
cbPv14.025		F	Cowichan_Bay	Early	5	2014	0	0	0	0	0	0.323617092	0	0.652865187	0	0	0	0	0	0	0	0	0	0	0	0	0	0.023517721
cbPv14.029		F	Cowichan_Bay	Early	5	2014	0	0	0	0	0	1	0	0	0	0	0	0	0	0	0	0	0	0	0	0	0	0
cbPv14.032		F	Cowichan_Bay	Early	5	2014	0.761785304	0	0	0	0	0	0	0	0	0	0	0	0	0	0	0	0	0	0	0	0	0.238214696
cbPv14.153		F	Cowichan_Bay	Late	10	2014	0	0	0	0	0	0	0	0.950543057	0	0	0	0	0	0	0	0	0	0	0	0	0	0.049456943
cbPv14.192		F	Cowichan_Bay	Late	10	2014	0.019553073	0	0	0	0	0.44972067	0	0.363128492	0	0	0	0	0	0.167597765	0	0	0	0	0	0	0	0
cbPv14.058		M	Cowichan_Bay	Early	6	2014	0	0	0	0	0	0.050916497	0	0.949083503	0	0	0	0	0	0	0	0	0	0	0	0	0	0
cbPv14.135		M	Cowichan_Bay	Late	9	2014	0	0	0	0	0	0	0	0.022236756	0	0	0	0	0	0	0	0	0	0	0	0	0.977763244	0
cbPv14.139		M	Cowichan_Bay	Late	9	2014	0	0	0	0	0	0.016447368	0	0	0	0	0	0	0	0	0	0	0.983552632	0	0	0	0	0
cbPv14.199		M	Cowichan_Bay	Late	9	2014	0	0	0	0	0	0.986149585	0	0	0	0	0	0	0	0	0	0	0.013850416	0	0	0	0	0
cbPv14.176		M	Cowichan_Bay	Late	10	2014	0	0	0	0	0	0	0	0	0	0	0	0	0	0	0	0	1	0	0	0	0	0
cbPv14.193		M	Cowichan_Bay	Late	10	2014	0	0	0	0	0	0	0	0	0	0	0	0	0	0	0	0	1	0	0	0	0	0
cbPv14.196		M	Cowichan_Bay	Late	10	2014	0	0	0	0	0	0.010526316	0	0	0	0	0	0	0	0	0	0	0.989473684	0	0	0	0	0
cbPv14.201		M	Cowichan_Bay	Late	10	2014	0	0	0	0	0	0	0	0	0	0	0	0	0	0	0	0	1	0	0	0	0	0
cbPv14.203		M	Cowichan_Bay	Late	10	2014	0	0	0	0	0	0.022321429	0	0	0	0	0	0	0	0	0	0	0.977678571	0	0	0	0	0
cbPv14.074		M	Cowichan_Bay	Late	8	2014	0	0	0	0	0	0.964653903	0	0.035346098	0	0	0	0	0	0	0	0	0	0	0	0	0	0
cbPv14.191		M	Cowichan_Bay	Late	10	2014	0	0	0	0	0	0	0	1	0	0	0	0	0	0	0	0	0	0	0	0	0	0
cbPv14.273		F	Cowichan_Bay	Late	11	2014	0	0	0	0	0	1	0	0	0	0	0	0	0	0	0	0	0	0	0	0	0	0
cbPv14.105		M	Cowichan_Bay	Late	9	2014	0	0	0	0	0	0.794515793	0	0	0	0	0	0	0	0	0	0	0.205484207	0	0	0	0	0
cbPv14.180		M	Cowichan_Bay	Late	10	2014	0	0	0	0	0	0.629864636	0	0	0	0	0	0	0	0	0	0	0.370135364	0	0	0	0	0
cbPv14.195		M	Cowichan_Bay	Late	10	2014	0	0	0	0	0	0.527723162	0	0	0	0	0	0	0	0	0	0	0.472276838	0	0	0	0	0
cbPv14.216		M	Cowichan_Bay	Late	10	2014	0	0	0	0	0	0.023265306	0	0	0	0	0	0	0	0	0	0	0.082857143	0	0	0	0.117959184	0.775918367
cbPv14.233		M	Cowichan_Bay	Late	10	2014	0	0	0	0	0	0.547220107	0	0.452779893	0	0	0	0	0	0	0	0	0	0	0	0	0	0
cbPv14.271		M	Cowichan_Bay	Late	11	2014	0	0	0	0	0	0	0	0	0	0	0	0	0	0	0	0	1	0	0	0	0	0
cbPv14.174		F	Cowichan_Bay	Late	10	2014	0	0	0	0	0	0.584849658	0	0	0	0	0	0	0	0	0	0	0.310491676	0	0	0	0.104658666	0
cbPv14.046		M	Cowichan_Bay	Early	6	2014	0	0	0	0	0	0.079943899	0	0.012622721	0	0	0	0	0	0	0	0	0.90743338	0	0	0	0	0
cbPv14.182		M	Cowichan_Bay	Late	10	2014	0.289340102	0	0	0.187817259	0	0.319796954	0	0.116751269	0	0	0	0	0	0	0	0	0	0	0	0	0.020304569	0.065989848
cbPv14.274		M	Cowichan_Bay	Late	11	2014	0	0	0	0	0	0.984295846	0	0	0	0	0	0	0	0	0	0	0.015704154	0	0	0	0	0
cbPv14.268		M	Cowichan_Bay	Late	11	2014	0	0	0	0	0	0.058956916	0	0	0	0	0	0	0	0.073696145	0	0	0.867346939	0	0	0	0	0
cbPv14.009		F	Cowichan_Bay	Early	5	2014	0	0	0	0	0	0.589905363	0	0.410094638	0	0	0	0	0	0	0	0	0	0	0	0	0	0
cbPv14.049		F	Cowichan_Bay	Early	6	2014	0	0	0	0	0	0	0	0	0	0	0	0	0	0	0	0	0	0	0	0	0	0.999999999
cbPv14.236		F	Cowichan_Bay	Late	10	2014	0.013157895	0	0	0	0	0.019736842	0	0.953947369	0	0	0	0	0	0	0	0	0	0	0	0	0.013157895	0
cbPv14.246		F	Cowichan_Bay	Late	10	2014	0	0	0	0	0	0	0	0.014130435	0	0	0	0	0	0	0	0	0.985869565	0	0	0	0	0
cbPv14.163		M	Cowichan_Bay	Late	10	2014	0.168539326	0	0	0	0	0.040730337	0	0	0	0	0	0	0	0	0.790730338	0	0	0	0	0	0	0
cbPv14.267		M	Cowichan_Bay	Late	11	2014	0.017948718	0	0	0.064102564	0	0.030769231	0	0.048717949	0	0	0	0	0	0	0	0	0	0	0	0	0.838461539	0
cbPv14.208		F	Cowichan_Bay	Late	10	2014	0	0	0	0	0	0.965474723	0	0.034525277	0	0	0	0	0	0	0	0	0	0	0	0	0	0
cbPv14.197		M	Cowichan_Bay	Late	10	2014	0	0	0	0	0	0.185114504	0	0	0	0	0	0	0	0	0	0	0.814885496	0	0	0	0	0
cbPv14.247		M	Cowichan_Bay	Late	11	2014	0	0	0	0	0	0.026052104	0	0	0	0	0	0	0	0	0	0	0.95991984	0	0	0	0	0.014028056
cbPv14.258		M	Cowichan_Bay	Late	11	2014	0	0	0	0	0	0	0	0	0	0	0	0	0	0	0	0	1	0	0	0	0	0
cbPv14.031		F	Cowichan_Bay	Early	5	2014	0	0	0	0	0	0	0	0	0	0	0	0	0	0	0	0	1	0	0	0	0	0
cbPv14.026		M	Cowichan_Bay	Early	5	2014	0	0	0	0	0	1	0	0	0	0	0	0	0	0	0	0	0	0	0	0	0	0
cbPv14.155		M	Cowichan_Bay	Late	10	2014	0	0	0	0	0	0	0	0	0	0	0	0	0	0	0	0	0	0	0	0	1	0
cbPv14.211		M	Cowichan_Bay	Late	10	2014	0	0	0	0	0	0.157258065	0	0	0	0	0	0	0	0	0	0	0.016577062	0	0	0	0	0.826164875
cbPv14.224		M	Cowichan_Bay	Late	10	2014	0	0	0	0	0	0.589552239	0	0	0	0	0	0	0	0	0	0	0	0	0	0	0	0.410447761
cbPv14.073		F	Cowichan_Bay	Late	8	2014	0	0	0	0	0	0.2	0	0.1	0	0	0	0	0	0	0.02	0.02	0.5	0	0	0	0.04	0.12
cbPv14.150		F	Cowichan_Bay	Late	10	2014	0	0	0	0	0	0	0	1	0	0	0	0	0	0	0	0	0	0	0	0	0	0
cbPv14.215		F	Cowichan_Bay	Late	10	2014	0	0	0	0	0	0.09352518	0	0.845323741	0	0	0	0	0.033573141	0	0	0	0	0	0	0	0	0.027577938
cbPv14.231		F	Cowichan_Bay	Late	10	2014	0	0	0	0	0	0.011982571	0	0	0	0	0	0	0	0	0	0	0	0	0	0	0	0.988017429
cbPv14.234		F	Cowichan_Bay	Late	10	2014	0	0	0	0	0	0.029593412	0	0	0	0	0	0	0	0	0	0	0.970406588	0	0	0	0	0
cbPv14.051		M	Cowichan_Bay	Early	6	2014	0	0	0	0	0	0.266895583	0	0.018261277	0	0	0	0	0	0	0	0	0.714843141	0	0	0	0	0
cbPv14.071		M	Cowichan_Bay	Late	8	2014	0	0	0	0	0	0	0	0	0	0	0	0	0	0	0	0	1	0	0	0	0	0
cbPv14.077		M	Cowichan_Bay	Late	8	2014	0	0	0	0	0	0	0	0	0	0	0	0	0	0	0.279627394	0	0.025185441	0	0	0	0	0.695187166
cbPv14.157		M	Cowichan_Bay	Late	10	2014	0	0	0	0	0	0.101663586	0	0	0	0	0	0	0	0	0	0	0	0	0	0	0.898336414	0
cbPv14.220		M	Cowichan_Bay	Late	10	2014	0	0	0	0	0	0.775144138	0	0	0	0	0	0	0	0	0	0	0	0	0	0	0.013452915	0.211402947
cbPv14.232		M	Cowichan_Bay	Late	10	2014	0.82998944	0	0	0	0	0.089757128	0	0.080253432	0	0	0	0	0	0	0	0	0	0	0	0	0	0
cbPv14.266		M	Cowichan_Bay	Late	11	2014	0.01607717	0	0	0.176848875	0	0.051446945	0	0.041800644	0	0	0	0	0	0	0	0	0.038585209	0	0	0	0.675241158	0
cbPv14.044		F	Cowichan_Bay	Early	6	2014	0.014201183	0	0	0.065088757	0	0.885207101	0	0.035502958	0	0	0	0	0	0	0	0	0	0	0	0	0	0
cbPv14.213		F	Cowichan_Bay	Late	10	2014	0	0	0	0.708512468	0	0.262252795	0	0.029234738	0	0	0	0	0	0	0	0	0	0	0	0	0	0
cbPv14.214		F	Cowichan_Bay	Late	10	2014	0	0	0	0.714471969	0	0.274445893	0	0	0	0	0	0	0	0	0	0	0	0	0	0	0	0.011082138
cbPv14.068		M	Cowichan_Bay	Late	7	2014	0	0	0	0	0	1	0	0	0	0	0	0	0	0	0	0	0	0	0	0	0	0
cbPv14.252		M	Cowichan_Bay	Late	11	2014	0	0	0	0	0	0	0	0	0	0	0	0	0	0	0	0	1	0	0	0	0	0
cbPv14.277		M	Cowichan_Bay	Late	11	2014	0	0	0	0	0	1	0	0	0	0	0	0	0	0	0	0	0	0	0	0	0	0
cbPv14.279		M	Cowichan_Bay	Late	11	2014	0	0	0	0	0	0	0	0	0	0	0	0	0	0	0	0	1	0	0	0	0	0
cbPv14.048		F	Cowichan_Bay	Early	6	2014	0	0	0	0	0	0.014023732	0	0	0	0	0	0	0	0	0	0	0.985976268	0	0	0	0	0
cbPv14.020		M	Cowichan_Bay	Early	5	2014	0	0	0	0	0	0	0	0	0	0	0	0	0	0	0	0	1	0	0	0	0	0
cbPv14.021		M	Cowichan_Bay	Early	5	2014	0	0	0	0	0	0	0	0	0	0	0	0	0	0	0	0	1	0	0	0	0	0
cbPv14.022		M	Cowichan_Bay	Early	5	2014	0	0	0	0	0	0.951584507	0	0	0	0	0	0	0	0	0	0	0.048415493	0	0	0	0	0
cbPv14.023		M	Cowichan_Bay	Early	5	2014	0	0	0	0.468191178	0	0	0	0	0	0	0	0	0	0	0	0	0.531808822	0	0	0	0	0
Pv16.014	16MA0014	U	Cutts Area	Early	3	2016	0	0	0	0	0	0	0	0	0	0	0	0	0	0	0	1	0	0	0	0	0	0
Pv16.015	16MA0015	M	Cutts Area	Early	3	2016	0	0	0	0	0	0	0	0.815789474	0	0	0	0	0	0	0	0	0	0	0	0	0.056578947	0.127631579
Pv16.016	16MA0016	U	Cutts Area	Early	3	2016	0.117647059	0	0	0.058823529	0	0.058823529	0	0.058823529	0	0	0	0	0	0	0.117647059	0	0	0	0	0	0.058823529	0.529411764
Pv16.203	16MA0201	M	Cutts Area	Early	2	2016	0	0	0	0	0	0	0	1	0	0	0	0	0	0	0	0	0	0	0	0	0	0
Pv16.205	16MA0203	M	Cutts Area	Early	2	2016	0	0	0	0	0	0	0	0.244908616	0	0	0	0	0	0	0	0	0	0	0	0	0	0.755091384
Pv16.206	16MA0204	F	Cutts Area	Early	2	2016	0	0	0	0	0	1	0	0	0	0	0	0	0	0	0	0	0	0	0	0	0	0
Pv16.207	16MA0205	M	Cutts Area	Early	2	2016	0	0	0	0	0	0	0	1	0	0	0	0	0	0	0	0	0	0	0	0	0	0
Pv16.208	16MA0206	U	Cutts Area	Early	2	2016	0.117647059	0	0	0	0	0.196615633	0	0.685737308	0	0	0	0	0	0	0	0	0	0	0	0	0	0
Pv16.294	16MA0292	U	Cutts Area	Early	6	2016	0	0	0	0	0	0.965556831	0	0	0	0	0	0	0	0	0	0	0.034443169	0	0	0	0	0
Pv16.295	16MA0293	U	Cutts Area	Early	6	2016	0	0	0	0	0	0	0	1	0	0	0	0	0	0	0	0	0	0	0	0	0	0
Pv16.298	16MA0296	M	Cutts Area	Early	5	2016	0	0	0	0	0	0	0	1	0	0	0	0	0	0	0	0	0	0	0	0	0	0
Pv16.299	16MA0297	F	Cutts Area	Early	5	2016	0	0	0	0.064927858	0	0.03718091	0	0.897891232	0	0	0	0	0	0	0	0	0	0	0	0	0	0
Pv16.361	16MA0359	U	Cutts Area	Early	1	2016	0	0	0	0	0	0.213815789	0	0	0	0	0	0	0	0	0.151315789	0	0.044407895	0	0	0	0.095394737	0.49506579
Pv16.362	16MA0360	F	Cutts Area	Early	1	2016	0	0	0	0	0	0	0	0	0	0	0	0	0	0	0	0	0	0	0	0	0	1
Pv16.364	16MA0362	M	Cutts Area	Early	1	2016	0.212387823	0	0	0	0	0	0	0.064754531	0	0	0	0	0	0	0.125901812	0.074256555	0	0	0	0	0	0.522699279
Pv16.365	16MA0363	U	Cutts Area	Early	1	2016	1	0	0	0	0	0	0	0	0	0	0	0	0	0	0	0	0	0	0	0	0	0
Pv16.366	16MA0364	F	Cutts Area	Early	1	2016	0.076257499	0	0	0	0	0	0	0	0	0	0	0	0	0	0	0	0	0	0	0	0	0.923742501
Pv16.367	16MA0365	U	Cutts Area	Early	1	2016	0	0	0	0	0	0.952839269	0	0	0	0	0	0	0	0	0	0	0	0	0	0	0	0.047160731
Pv16.368	16MA0366	F	Cutts Area	Early	1	2016	0.043802423	0	0	0	0	0	0	0.922180801	0	0	0	0	0	0	0	0	0	0	0	0	0	0.034016775
Pv16.369	16MA0367	F	Cutts Area	Early	1	2016	1	0	0	0	0	0	0	0	0	0	0	0	0	0	0	0	0	0	0	0	0	0
Pv16.370	16MA0368	M	Cutts Area	Early	1	2016	0.029566745	0	0	0.039519906	0	0	0	0.074941452	0	0	0	0	0	0	0	0	0	0	0	0	0	0.855971897
Pv16.371	16MA0369	F	Cutts Area	Early	1	2016	0.207722385	0	0	0	0	0	0	0.792277615	0	0	0	0	0	0	0	0	0	0	0	0	0	0
Pv16.372	16MA0370	F	Cutts Area	Early	1	2016	0.742857143	0	0	0	0	0	0	0.073015873	0	0	0	0	0	0	0	0	0	0	0	0	0	0.184126984
Pv16.373	16MA0371	F	Cutts Area	Early	1	2016	0	0	0	0	0	0	0	0	0	0	0	0	0	0	0	0	0	0	0	0	1	0
Pv16.374	16MA0372	U	Cutts Area	Early	1	2016	1	0	0	0	0	0	0	0	0	0	0	0	0	0	0	0	0	0	0	0	0	0
Pv16.375	16MA0373	U	Cutts Area	Early	1	2016	0	0	0	0	0	1	0	0	0	0	0	0	0	0	0	0	0	0	0	0	0	0
Pv16.390	16MA0388	U	Cutts Area	Early	5	2016	0	0	0	0	0	1	0	0	0	0	0	0	0	0	0	0	0	0	0	0	0	0
Pv16.391	16MA0389	U	Cutts Area	Early	5	2016	0	0	0	0	0	0.896749522	0	0	0	0	0	0	0	0	0	0	0.103250478	0	0	0	0	0
Pv16.392	16MA0390	F	Cutts Area	Early	5	2016	0	0	0	0	0	1	0	0	0	0	0	0	0	0	0	0	0	0	0	0	0	0
Pv16.393	16MA0391	U	Cutts Area	Early	5	2016	0	0	0	0	0	1	0	0	0	0	0	0	0	0	0	0	0	0	0	0	0	0
Pv16.394	16MA0392	F	Cutts Area	Early	5	2016	0	0	0	0	0	1	0	0	0	0	0	0	0	0	0	0	0	0	0	0	0	0
Pv16.395	16MA0393	M	Cutts Area	Early	5	2016	0	0	0	0	0	1	0	0	0	0	0	0	0	0	0	0	0	0	0	0	0	0
Pv16.396	16MA0394	U	Cutts Area	Early	5	2016	0	0	0	0	0	1	0	0	0	0	0	0	0	0	0	0	0	0	0	0	0	0
Pv16.397	16MA0395	U	Cutts Area	Early	5	2016	0	0	0	0	0	0.521739131	0	0	0	0	0	0	0	0	0.47826087	0	0	0	0	0	0	0
Pv16.398	16MA0396	U	Cutts Area	Early	5	2016	0	0	0	0	0	0.961598746	0	0	0	0	0	0	0	0	0.038401254	0	0	0	0	0	0	0
Pv16.399	16MA0397	U	Cutts Area	Early	5	2016	0	0	0	0	0	1	0	0	0	0	0	0	0	0	0	0	0	0	0	0	0	0
Pv16.401	16MA0399	U	Cutts Area	Early	5	2016	0	0	0	0	0	1	0	0	0	0	0	0	0	0	0	0	0	0	0	0	0	0
Pv16.402	16MA0400	U	Cutts Area	Early	5	2016	0	0	0	0	0	0.373611846	0	0	0	0	0	0	0	0	0.382601798	0	0	0	0	0.243786356	0	0
Pv16.403	16MA0401	U	Cutts Area	Early	5	2016	0	0	0	0	0	0.727272728	0	0	0	0	0	0	0	0	0	0	0	0.272727273	0	0	0	0
Pv16.404	16MA0402	U	Cutts Area	Early	5	2016	0	0	0	0.0125	0	0.9875	0	0	0	0	0	0	0	0	0	0	0	0	0	0	0	0
Pv16.405	16MA0403	U	Cutts Area	Early	5	2016	0	0	0	0	0	1	0	0	0	0	0	0	0	0	0	0	0	0	0	0	0	0
Pv16.406	16MA0404	U	Cutts Area	Early	5	2016	0	0	0	0	0	0.987854251	0	0	0	0	0	0	0	0	0	0	0	0	0	0	0	0.012145749
Pv16.407	16MA0405	U	Cutts Area	Early	5	2016	0	0	0	0	0	0.80625	0	0	0	0	0	0	0	0	0.19375	0	0	0	0	0	0	0
Pv16.408	16MA0406	U	Cutts Area	Early	5	2016	0	0	0	0	0	1	0	0	0	0	0	0	0	0	0	0	0	0	0	0	0	0
Pv16.409	16MA0407	U	Cutts Area	Early	5	2016	0	0	0	0	0	1	0	0	0	0	0	0	0	0	0	0	0	0	0	0	0	0
Pv16.410	16MA0408	U	Cutts Area	Early	5	2016	0	0	0	0	0	1	0	0	0	0	0	0	0	0	0	0	0	0	0	0	0	0
Pv16.411	16MA0409	U	Cutts Area	Early	5	2016	0	0	0	0	0	1	0	0	0	0	0	0	0	0	0	0	0	0	0	0	0	0
Pv16.412	16MA0410	U	Cutts Area	Early	5	2016	0	0	0	0	0	1	0	0	0	0	0	0	0	0	0	0	0	0	0	0	0	0
Pv16.413	16MA0411	U	Cutts Area	Early	5	2016	0	0	0	0	0	0.775674188	0	0	0	0	0	0	0	0	0.122729774	0	0	0	0	0	0.101596037	0
Pv16.414	16MA0412	U	Cutts Area	Early	5	2016	0	0	0	0	0	0	0	1	0	0	0	0	0	0	0	0	0	0	0	0	0	0
Pv16.600	16MA0598	U	Cutts Area	Early	1	2016	0.016949153	0	0	0.576271186	0	0	0	0.406779661	0	0	0	0	0	0	0	0	0	0	0	0	0	0
Pv16.601	16MA0599	U	Cutts Area	Early	1	2016	0.679715302	0	0	0	0	0	0	0	0	0	0	0	0	0	0	0	0	0	0	0	0	0.320284698
Pv16.602	16MA0600	F	Cutts Area	Early	1	2016	0	0	0	0	0	0	0	0	0	0	0	0	0	0	0	0	0.590664273	0	0	0	0	0.409335727
Pv16.685	16MA0683	U	Cutts Area	Late	7	2016	0	0	0	0	0	0.594076655	0	0.054006969	0	0	0	0	0	0	0	0	0	0	0	0	0	0.351916376
Pv16.686	16MA0684	F	Cutts Area	Late	7	2016	0.036885246	0	0	0	0	0	0	0.950819672	0	0	0	0	0	0	0.012295082	0	0	0	0	0	0	0
Pv16.688	16MA0686	U	Cutts Area	Late	7	2016	0	0	0	0	0	0	0	0	0	0	0	0	0	0	0	0	0	0	0	0	0	1
Pv16.689	16MA0687	M	Cutts Area	Late	7	2016	0	0	0	0	0	0.165470344	0	0	0	0	0	0	0	0	0	0	0.379297317	0	0	0.027200604	0.428031734	0
Pv17.234	17QB0001	M	Cutts Area	Early	4	2017	0.311899039	0	0	0	0	0	0	0.050480769	0	0	0	0	0	0	0.163461539	0.304387019	0	0	0	0	0	0.169771635
Pv17.236	17QB0003	M	Cutts Area	Early	4	2017	0	0	0	0	0	0.286738351	0	0	0	0	0	0	0	0	0.64516129	0	0	0	0	0	0.068100358	0
Pv17.237	17QB0004	F	Cutts Area	Early	4	2017	0	0	0	0	0	0	0	0	0	0	0	0	0	0	0	0	0	0	0	0	1	0
Pv17.238	17QB0005	F	Cutts Area	Early	4	2017	0	0	0	0	0	0	0	0.161016949	0	0	0	0	0	0	0	0	0	0	0	0	0.838983051	0
Pv17.239	17QB0006	F	Cutts Area	Early	4	2017	0	0	0	0	0	0	0	0	0	0	0	0	0	0	0	0	0	0	0	0	1	0
Pv17.240	17QB0007	M	Cutts Area	Early	4	2017	0	0	0	0	0	0.271818371	0	0.089148094	0	0	0	0	0	0	0.222661945	0.416371589	0	0	0	0	0	0
Pv17.241	17QB0008	F	Cutts Area	Early	4	2017	0	0	0	0	0	0.024767802	0	0	0	0	0	0	0	0	0	0	0	0	0	0	0.975232198	0
Pv17.242	17QB0009	F	Cutts Area	Early	4	2017	0	0	0	0	0	1	0	0	0	0	0	0	0	0	0	0	0	0	0	0	0	0
Pv17.243	17QB0010	M	Cutts Area	Early	4	2017	0	0	0	0	0	0.61025641	0	0.38974359	0	0	0	0	0	0	0	0	0	0	0	0	0	0
Pv17.280	17QB0047	U	Cutts Area	Early	4	2017	0	0	0	0	0	0	0	0	0	0	0	0	0	0	0	0	0	0	0	0	1	0
Pv17.281	17QB0048	U	Cutts Area	Early	4	2017	0	0	0	0	0	0	0	0	0	0	0	0	0	0	0	0	0	0	0	0	1	0
Pv17.283	17QB0050	M	Cutts Area	Early	4	2017	0	0	0	0	0	0.457389428	0	0	0	0	0	0	0	0	0	0	0	0	0	0	0.542610572	0
Pv17.284	17QB0051	F	Cutts Area	Early	4	2017	0	0	0	0	0	1	0	0	0	0	0	0	0	0	0	0	0	0	0	0	0	0
Pv17.285	17QB0052	U	Cutts Area	Early	4	2017	0.793650794	0	0	0	0	0.015873016	0	0.190476191	0	0	0	0	0	0	0	0	0	0	0	0	0	0
Pv17.287	17QB0054	F	Cutts Area	Early	4	2017	1	0	0	0	0	0	0	0	0	0	0	0	0	0	0	0	0	0	0	0	0	0
Pv17.288	17QB0055	F	Cutts Area	Early	4	2017	0.013829133	0	0	0	0	0	0	0	0	0	0	0	0	0	0	0	0.075291948	0	0	0	0.894898586	0.015980332
Pv17.289	17QB0056	F	Cutts Area	Early	4	2017	0	0	0	0	0	0.129307282	0	0	0	0	0	0	0	0	0	0	0	0	0	0	0.870692718	0
Pv17.290	17QB0057	F	Cutts Area	Early	4	2017	0.77124774	0	0	0	0	0	0	0	0	0	0	0	0	0	0	0	0	0	0	0	0.22875226	0
Pv17.291	17QB0058	F	Cutts Area	Early	4	2017	0	0	0	0	0	0	0	0	0	0	0	0	0	0	0	0	0.042007192	0	0	0	0.957992808	0
Pv17.292	17QB0059	F	Cutts Area	Early	4	2017	0	0	0	0	0	0	0	1	0	0	0	0	0	0	0	0	0	0	0	0	0	0
Pv17.293	17QB0060	F	Cutts Area	Early	4	2017	0	0	0	0	0	0	0	0	0	0	0	0	0	0	0	0	0	0	0	0	1	0
Pv17.295	17QB0062	M	Cutts Area	Early	4	2017	0	0	0	0	0	0.465	0	0	0	0	0	0	0	0	0	0	0	0	0	0	0.535	0
Pv17.319	17QB0086	F	Cutts Area	Early	5	2017	0.197777778	0	0	0	0	0	0	0	0	0	0	0	0	0	0	0	0.02	0	0	0	0.116666667	0.665555556
Pv17.320	17QB0087	F	Cutts Area	Early	5	2017	0	0	0	0	0	0.535714286	0	0	0	0	0	0	0	0	0	0	0	0	0	0	0	0.464285714
Pv17.321	17QB0088	F	Cutts Area	Early	5	2017	0	0	0	0	0	0.092769058	0	0	0	0	0	0	0	0	0	0	0	0	0	0	0	0.907230942
Pv17.322	17QB0089	F	Cutts Area	Early	5	2017	0	0	0	0	0	0	0	0	0	0	0	0	0	0	0	0	0	0	0	0	1	0
Pv17.325	17QB0092	M	Cutts Area	Early	5	2017	0	0	0	0	0	0	0	0	0	0	0	0	0	0	0	0	0.010950031	0	0	0	0.989049969	0
Pv17.326	17QB0093	U	Cutts Area	Early	5	2017	0	0	0	0	0	0.987804878	0	0.012195122	0	0	0	0	0	0	0	0	0	0	0	0	0	0
Pv17.328	17QB0095	M	Cutts Area	Early	5	2017	0	0	0	0	0	0.946428572	0	0	0	0	0	0	0	0	0	0	0.053571429	0	0	0	0	0
Pv17.413	17QB0180	#N/A	Cutts Area	Early	5	2017	0	0	0	0	0	1	0	0	0	0	0	0	0	0	0	0	0	0	0	0	0	0
Pv17.414	17QB0181	#N/A	Cutts Area	Early	5	2017	0	0	0	0	0	0	0	0.87037037	0	0	0	0	0	0	0	0	0	0	0	0	0.12962963	0
Pv17.419	17QB0186	U	Cutts Area	Early	5	2017	0	0	0	0	0	1	0	0	0	0	0	0	0	0	0	0	0	0	0	0	0	0
Pv17.420	17QB0187	F	Cutts Area	Early	5	2017	0	0	0	0	0	1	0	0	0	0	0	0	0	0	0	0	0	0	0	0	0	0
Pv17.422	17QB0189	U	Cutts Area	Early	5	2017	0	0	0	0	0	1	0	0	0	0	0	0	0	0	0	0	0	0	0	0	0	0
Pv17.423	17QB0190	U	Cutts Area	Early	5	2017	0	0	0	0	0	0	0	0	0	0	0	0	0	0	0	0	1	0	0	0	0	0
Pv17.424	17QB0191	U	Cutts Area	Early	5	2017	0	0	0	0	0	0.795698925	0	0	0	0	0	0	0	0	0.204301075	0	0	0	0	0	0	0
Pv17.426	17QB0193	F	Cutts Area	Early	5	2017	0	0	0	0	0	0	0	1	0	0	0	0	0	0	0	0	0	0	0	0	0	0
Pv17.428	17QB0195	F	Cutts Area	Early	5	2017	0	0	0	0	0	1	0	0	0	0	0	0	0	0	0	0	0	0	0	0	0	0
Pv17.429	17QB0196	U	Cutts Area	Early	5	2017	0.015625	0	0	0	0	0	0	0.015625	0	0	0	0	0	0	0	0	0	0	0	0	0.96875	0
Pv17.435	17QB0202	F	Cutts Area	Early	5	2017	0	0	0	0	0	0	0	0	0	0	0	0	0	0	0	0	1	0	0	0	0	0
Pv17.436	17QB0203	M	Cutts Area	Early	5	2017	0	0	0	0	0	0.673349633	0	0	0	0	0	0	0	0	0	0	0	0	0	0	0	0.326650367
Pv17.437	17QB0204	M	Cutts Area	Early	5	2017	0	0	0	0	0	1	0	0	0	0	0	0	0	0	0	0	0	0	0	0	0	0
Pv17.438	17QB0205	F	Cutts Area	Early	5	2017	0.211890925	0	0	0	0	0	0	0.788109075	0	0	0	0	0	0	0	0	0	0	0	0	0	0
Pv17.475	17QB0242	M	Cutts Area	Early	6	2017	0	0	0	0	0	0	0	0	0	0	0	0	0	0	1	0	0	0	0	0	0	0
Pv17.476	17QB0243	M	Cutts Area	Early	6	2017	0	0	0	0	0	0.459074733	0	0	0	0	0	0	0	0	0	0	0.540925267	0	0	0	0	0
Pv17.477	17QB0244	U	Cutts Area	Early	6	2017	0	0	0	0	0	1	0	0	0	0	0	0	0	0	0	0	0	0	0	0	0	0
Pv17.478	17QB0245	U	Cutts Area	Early	6	2017	0	0	0	0	0	1	0	0	0	0	0	0	0	0	0	0	0	0	0	0	0	0
Pv17.479	17QB0246	F	Cutts Area	Early	6	2017	0	0	0	0	0	0.660818713	0	0	0	0	0	0	0	0	0	0	0.339181287	0	0	0	0	0
Pv17.481	17QB0248	M	Cutts Area	Early	6	2017	0	0	0	0	0	0	0	0.192913386	0	0	0	0	0	0	0.807086614	0	0	0	0	0	0	0
Pv17.482	17QB0249	M	Cutts Area	Early	6	2017	0	0	0	0	0	1	0	0	0	0	0	0	0	0	0	0	0	0	0	0	0	0
Pv17.551	17QB0318	M	Cutts Area	Early	6	2017	0	0	0	0	0	0	0	0	0	0	0	0	0	0	0	0	1	0	0	0	0	0
Pv17.552	17QB0319	M	Cutts Area	Early	6	2017	0	0	0	0	0	0.050268096	0	0	0	0	0	0	0	0	0	0	0.922252011	0	0	0	0.016756032	0.010723861
Pv18.042	18OO0030	M	Cutts Area	Early	4	2018	0	0	0	0	0	0.980392157	0	0	0	0	0	0	0	0	0.019607843	0	0	0	0	0	0	0
Pv18.043	18OO0031	M	Cutts Area	Early	4	2018	0.391534392	0	0	0	0	0.169312169	0	0	0	0	0	0	0	0	0	0	0	0	0	0	0	0.439153439
Pv18.044	18OO0032	F	Cutts Area	Early	4	2018	0	0	0	0	0	0.892351275	0	0.014164306	0	0	0	0	0	0	0	0	0.093484419	0	0	0	0	0
Pv18.046	18OO0034	M	Cutts Area	Early	4	2018	0	0	0	0	0	0.280898876	0	0	0	0	0	0	0	0	0	0	0.364044944	0	0	0	0	0.35505618
Pv18.047	18OO0035	M	Cutts Area	Early	4	2018	0	0	0	0	0	1	0	0	0	0	0	0	0	0	0	0	0	0	0	0	0	0
Pv18.048	18OO0036	M	Cutts Area	Early	4	2018	0.023809524	0	0	0	0	0.033333333	0	0	0	0	0	0	0	0	0.2	0	0.623809523	0	0	0	0	0.119047619
Pv18.049	18OO0037	M	Cutts Area	Early	4	2018	0	0	0	0	0	0.08125	0	0	0	0	0	0	0	0	0	0	0.91875	0	0	0	0	0
Pv18.050	18OO0038	M	Cutts Area	Early	4	2018	0.012987013	0	0	0	0	0.103896104	0	0	0	0	0	0	0	0	0	0	0.883116883	0	0	0	0	0
Pv18.052	18OO0040	M	Cutts Area	Early	4	2018	0	0	0	0	0	0.782377919	0	0.136942675	0	0	0	0	0	0	0	0	0	0	0	0	0	0.080679406
Pv18.055	18OO0043	M	Cutts Area	Early	4	2018	0	0	0	0	0	0	0	0	0	0	0	0	0	0	0	0	0.988741044	0	0	0	0	0.011258956
Pv18.108	18OO0096	M	Cutts Area	Early	4	2018	0	0	0	0	0	0.197695036	0	0	0	0	0	0	0	0	0.375	0	0	0	0	0	0.020390071	0.406914894
Pv18.109	18OO0097	M	Cutts Area	Early	4	2018	0	0	0	0	0	0	0	0	0	0	0	0	0	0	1	0	0	0	0	0	0	0
Pv18.110	18OO0098	U	Cutts Area	Early	4	2018	0	0	0	0	0	0	0	0	0	0	0	0	0	0	0	0	1	0	0	0	0	0
Pv18.111	18OO0099	M	Cutts Area	Early	4	2018	0	0	0	0	0	0.347298787	0	0	0	0	0	0	0	0	0.468577729	0	0.184123484	0	0	0	0	0
Pv18.112	18OO0100	M	Cutts Area	Early	4	2018	0	0	0	0	0	0.44789644	0	0.06407767	0	0	0	0	0	0	0	0	0.438511327	0	0	0	0.049514563	0
Pv18.113	18OO0101	U	Cutts Area	Early	4	2018	0	0	0	0	0	0	0	0	0	0	0	0	0	0	1	0	0	0	0	0	0	0
Pv18.114	18OO0102	M	Cutts Area	Early	4	2018	0	0	0	0	0	0.679308892	0	0	0	0	0	0	0	0	0.10956595	0	0.189211968	0	0	0	0.02191319	0
Pv18.115	18OO0103	M	Cutts Area	Early	4	2018	0	0	0	0	0	1	0	0	0	0	0	0	0	0	0	0	0	0	0	0	0	0
Pv18.116	18OO0104	M	Cutts Area	Early	4	2018	0	0	0	0	0	1	0	0	0	0	0	0	0	0	0	0	0	0	0	0	0	0
Pv18.117	18OO0105	M	Cutts Area	Early	4	2018	0	0	0	0	0	0.984251969	0	0.015748032	0	0	0	0	0	0	0	0	0	0	0	0	0	0
Pv18.127	18OO0115	M	Cutts Area	Early	5	2018	0	0	0	0	0	0.637450199	0	0.011952191	0	0	0	0	0	0	0	0	0.35059761	0	0	0	0	0
Pv18.128	18OO0116	M	Cutts Area	Early	5	2018	0	0	0	0	0	0.074793875	0	0	0	0	0	0	0	0	0	0	0.925206125	0	0	0	0	0
Pv18.129	18OO0117	M	Cutts Area	Early	5	2018	0	0	0	0	0	1	0	0	0	0	0	0	0	0	0	0	0	0	0	0	0	0
Pv18.130	18OO0118	F	Cutts Area	Early	5	2018	0	0	0	0	0	1	0	0	0	0	0	0	0	0	0	0	0	0	0	0	0	0
Pv18.131	18OO0119	U	Cutts Area	Early	5	2018	0.026315789	0	0	0	0	0.394736842	0	0	0	0	0	0	0	0	0	0	0.565789474	0	0	0	0	0.013157895
Pv18.132	18OO0120	M	Cutts Area	Early	5	2018	0	0	0	0	0	0.038277512	0	0	0	0	0	0	0	0	0	0	0.961722488	0	0	0	0	0
Pv18.143	18OO0131	M	Cutts Area	Early	5	2018	0	0	0	0	0	0.83853211	0	0	0	0	0	0	0	0	0	0	0	0	0	0	0.16146789	0
Pv18.144	18OO0132	M	Cutts Area	Early	5	2018	0	0	0	0.015	0	0.065	0	0	0	0	0	0	0	0	0.1	0	0.82	0	0	0	0	0
Pv18.145	18OO0133	M	Cutts Area	Early	5	2018	0	0	0	0	0	1	0	0	0	0	0	0	0	0	0	0	0	0	0	0	0	0
Pv18.148	18OO0136	M	Cutts Area	Early	5	2018	0	0	0	0	0	0	0	0	0	0	0	0	0	0	0	0	0	0	0	0	0	1
Pv18.155	18OO0143	M	Cutts Area	Early	5	2018	0	0	0	0	0	0.931818182	0	0	0	0	0	0	0	0	0	0	0	0	0	0	0.068181818	0
Pv18.156	18OO0144	M	Cutts Area	Early	5	2018	0	0	0	0	0	0.050847458	0	0	0	0	0	0	0	0	0.277966102	0	0.671186441	0	0	0	0	0
Pv18.158	18OO0146	M	Cutts Area	Early	5	2018	0	0	0	0	0	0.981308411	0	0.018691589	0	0	0	0	0	0	0	0	0	0	0	0	0	0
Pv18.159	18OO0147	U	Cutts Area	Early	5	2018	0	0	0	0	0	0.857142857	0	0.095238095	0	0	0	0	0	0	0	0	0	0	0	0	0.047619048	0
Pv18.160	18OO0148	U	Cutts Area	Early	5	2018	0	0	0	0	0	0.043478261	0	0	0	0	0	0	0	0	0	0	0.956521739	0	0	0	0	0
Pv18.161	18OO0149	F	Cutts Area	Early	5	2018	0	0	0	0	0	1	0	0	0	0	0	0	0	0	0	0	0	0	0	0	0	0
Pv18.162	18OO0150	M	Cutts Area	Early	5	2018	0	0	0	0	0	0.447368421	0	0	0	0	0	0	0	0	0	0	0.552631579	0	0	0	0	0
Pv18.163	18OO0151	F	Cutts Area	Early	5	2018	0	0	0	0	0	0.963157895	0	0	0	0	0	0	0	0	0	0	0	0	0	0	0.036842105	0
Pv18.164	18OO0152	M	Cutts Area	Early	5	2018	0	0	0	0	0	0	0	0	0	0	0	0	0	0	0	0	0	0	0	0	0.088495575	0.911504425
Pv18.165	18OO0153	F	Cutts Area	Early	5	2018	0	0	0	0	0	0.984848485	0	0.015151515	0	0	0	0	0	0	0	0	0	0	0	0	0	0
Pv18.166	18OO0154	M	Cutts Area	Early	5	2018	0	0	0	0	0	0.36	0	0	0	0	0	0	0	0	0	0	0.56	0	0	0	0	0.08
Pv18.168	18OO0156	M	Cutts Area	Early	5	2018	0	0	0	0	0	1	0	0	0	0	0	0	0	0	0	0	0	0	0	0	0	0
Pv18.169	18OO0157	M	Cutts Area	Early	5	2018	0	0	0	0	0	0.730612245	0	0	0	0	0	0	0	0.269387755	0	0	0	0	0	0	0	0
Pv18.170	18OO0158	M	Cutts Area	Early	5	2018	0	0	0	0	0	1	0	0	0	0	0	0	0	0	0	0	0	0	0	0	0	0
Pv18.171	18OO0159	M	Cutts Area	Early	5	2018	0	0	0	0	0	0	0	0	0	0	0	0	0	0	0	0	1	0	0	0	0	0
Pv18.173	18OO0161	M	Cutts Area	Early	5	2018	0	0	0	0	0	1	0	0	0	0	0	0	0	0	0	0	0	0	0	0	0	0
Pv18.232	18OO0220	M	Cutts Area	Early	5	2018	0	0	0	0	0	1	0	0	0	0	0	0	0	0	0	0	0	0	0	0	0	0
Pv18.233	18OO0221	M	Cutts Area	Early	5	2018	0	0	0	0	0	0.61246122	0	0	0	0	0	0	0	0	0	0	0.387538779	0	0	0	0	0
Pv18.234	18OO0222	M	Cutts Area	Early	5	2018	0	0	0	0	0	0.985897436	0	0.014102564	0	0	0	0	0	0	0	0	0	0	0	0	0	0
Pv18.236	18OO0224	M	Cutts Area	Early	5	2018	0	0	0	0	0	0.677115988	0	0	0	0	0	0	0	0	0	0	0.322884013	0	0	0	0	0
Pv18.237	18OO0225	M	Cutts Area	Early	5	2018	0	0	0	0	0	0.934375	0	0.065625	0	0	0	0	0	0	0	0	0	0	0	0	0	0
Pv18.239	18OO0227	M	Cutts Area	Early	5	2018	0	0	0	0	0	1	0	0	0	0	0	0	0	0	0	0	0	0	0	0	0	0
Pv18.281	18OO0269	M	Cutts Area	Early	6	2018	0.03133515	0	0	0.04359673	0	0.220708447	0	0	0	0	0	0	0	0	0.520435967	0	0.153950954	0	0	0	0	0.029972752
Pv18.282	18OO0270	M	Cutts Area	Early	6	2018	0	0	0	0	0	0.286458333	0	0.713541667	0	0	0	0	0	0	0	0	0	0	0	0	0	0
Pv18.283	18OO0271	M	Cutts Area	Early	6	2018	0	0	0	0	0	0.010964912	0	0	0	0	0	0	0	0.038377193	0	0	0.950657895	0	0	0	0	0
Pv18.284	18OO0272	F	Cutts Area	Early	6	2018	0	0	0	0	0	1	0	0	0	0	0	0	0	0	0	0	0	0	0	0	0	0
Pv18.285	18OO0273	F	Cutts Area	Early	6	2018	0.76	0	0	0	0	0	0	0	0	0	0	0	0	0	0.170666667	0	0	0	0	0	0	0.069333333
Pv18.286	18OO0274	M	Cutts Area	Early	6	2018	0	0	0	0	0	1	0	0	0	0	0	0	0	0	0	0	0	0	0	0	0	0
Pv18.287	18OO0275	M	Cutts Area	Early	6	2018	0	0	0	0	0	0.328534031	0	0.109947644	0	0	0	0	0	0	0	0	0	0	0	0	0	0.561518325
Pv18.288	18OO0276	M	Cutts Area	Early	6	2018	0	0	0	0	0	1	0	0	0	0	0	0	0	0	0	0	0	0	0	0	0	0
Pv18.290	18OO0278	M	Cutts Area	Early	6	2018	0	0	0	0	0	0.930047695	0	0	0	0	0	0	0	0.069952305	0	0	0	0	0	0	0	0
Pv18.292	18OO0280	M	Cutts Area	Early	6	2018	0	0	0	0	0	1	0	0	0	0	0	0	0	0	0	0	0	0	0	0	0	0
Pv18.399	18OO0362	M	Cutts Area	Early	6	2018	0	0	0	0	0	1	0	0	0	0	0	0	0	0	0	0	0	0	0	0	0	0
Pv18.400	18OO0363	U	Cutts Area	Early	6	2018	0	0	0	0	0	0.691358025	0	0	0	0	0	0	0	0	0	0	0.308641975	0	0	0	0	0
Pv18.401	18OO0364	M	Cutts Area	Early	6	2018	1	0	0	0	0	0	0	0	0	0	0	0	0	0	0	0	0	0	0	0	0	0
Pv18.402	18OO0365	M	Cutts Area	Early	6	2018	0	0	0	0	0	0.598377282	0	0	0	0	0	0	0	0	0.200811359	0	0.200811359	0	0	0	0	0
Pv18.403	18OO0366	M	Cutts Area	Early	6	2018	0.034313725	0	0	0	0	0.573529412	0	0.357843137	0	0	0	0	0	0	0	0	0	0	0	0	0.034313725	0
Pv18.404	18OO0367	U	Cutts Area	Early	6	2018	0	0	0	0	0	1	0	0	0	0	0	0	0	0	0	0	0	0	0	0	0	0
Pv18.409	18OO0372	M	Cutts Area	Early	6	2018	0	0	0	0	0	0.376923077	0	0.019230769	0	0	0	0	0	0	0	0	0	0	0	0	0.073076923	0.530769231
Pv18.410	18OO0373	M	Cutts Area	Early	6	2018	0.037037037	0	0	0	0	0.944444444	0	0.018518519	0	0	0	0	0	0	0	0	0	0	0	0	0	0
Pv18.412	18OO0375	M	Cutts Area	Early	6	2018	0	0	0	0	0	0.044303797	0	0	0	0	0	0	0	0	0	0	0.955696203	0	0	0	0	0
Pv18.413	18OO0376	M	Cutts Area	Early	6	2018	0	0	0	0	0	1	0	0	0	0	0	0	0	0	0	0	0	0	0	0	0	0
Pv18.414	18OO0377	U	Cutts Area	Early	6	2018	0	0	0	0	0	0	0	0	0	0	0	0	0	0	1	0	0	0	0	0	0	0
Pv18.416	18OO0379	U	Cutts Area	Early	6	2018	0	0	0	0	0	0.427419355	0	0	0	0	0	0	0	0	0	0	0.572580645	0	0	0	0	0
Pv18.427	18OO0390	U	Cutts Area	Early	6	2018	0	0	0	0	0	0.956521739	0	0.043478261	0	0	0	0	0	0	0	0	0	0	0	0	0	0
Pv18.428	18OO0391	U	Cutts Area	Early	6	2018	0	0	0	0	0	0.98989899	0	0	0	0	0	0	0	0	0	0	0	0	0	0	0	0.01010101
Pv18.433	18OO0396	M	Cutts Area	Early	6	2018	0	0	0	0	0	1	0	0	0	0	0	0	0	0	0	0	0	0	0	0	0	0
Pv18.434	18OO0397	M	Cutts Area	Early	6	2018	0	0	0	0	0	0	0	0	0	0	0	0	0	0	0	0	1	0	0	0	0	0
Pv18.435	18OO0398	M	Cutts Area	Early	6	2018	0	0	0	0	0	0.12967033	0	0	0	0	0	0	0	0.017582418	0	0	0.578021978	0	0	0	0	0.274725275
Pv18.436	18OO0399	M	Cutts Area	Early	6	2018	0	0	0	0	0	0	0	1	0	0	0	0	0	0	0	0	0	0	0	0	0	0
Pv16.006	16MA0006	U	Eagle Island	Early	3	2016	0	0	0	0	0	0.953125	0	0.015625	0	0	0	0	0	0	0	0	0	0	0	0	0	0.03125
Pv16.007	16MA0007	U	Eagle Island	Early	3	2016	0	0	0	0	0	0	0	0	0	0	0	0	0	0	0	0	0	0	0	0	0	1
Pv16.010	16MA0010	F	Eagle Island	Early	3	2016	0	0	0	0	0	0.045800111	0	0.807899128	0	0	0	0	0	0	0.073984795	0	0	0	0	0	0	0.072315965
Pv16.011	16MA0011	F	Eagle Island	Early	3	2016	0.048148878	0	0	0.063016936	0	0	0	0	0	0	0	0	0	0	0.392575818	0	0	0	0	0	0	0.496258369
Pv16.031	16MA0031	F	Eagle Island	Early	2	2016	0	0	0	0.186206896	0	0	0	0	0	0	0	0	0	0	0	0	0	0	0	0	0.765517241	0.048275862
Pv16.033	16MA0033	M	Eagle Island	Early	2	2016	0.0653823	0	0	0	0	0	0	0.379530404	0	0	0	0	0	0	0.014208308	0	0	0	0	0	0	0.540878989
Pv16.034	16MA0034	U	Eagle Island	Early	2	2016	0	0	0	0	0	0	0	0	0	0	0	0	0	0	0	0	0	0	0	0	0	1
Pv16.035	16MA0035	M	Eagle Island	Early	2	2016	0	0	0	0	0	0	0	0.030514385	0	0	0	0	0	0	0	0	0	0	0	0	0	0.969485615
Pv16.036	16MA0036	M	Eagle Island	Early	2	2016	0.056632344	0	0	0.147486372	0	0	0	0.076317383	0	0	0	0.010599637	0	0	0	0	0	0	0	0	0	0.708964264
Pv16.037	16MA0037	U	Eagle Island	Early	2	2016	0	0	0	0.946351931	0	0	0	0	0	0	0	0	0	0	0	0	0	0	0	0	0	0.053648069
Pv16.039	16MA0039	U	Eagle Island	Early	2	2016	0.111470113	0	0	0	0	0	0	0.730210016	0	0	0	0	0	0	0.158319871	0	0	0	0	0	0	0
Pv16.040	16MA0040	U	Eagle Island	Early	2	2016	0	0	0	0.069364162	0	0	0	0.150289017	0	0	0	0	0	0	0	0	0	0	0	0	0.780346821	0
Pv16.042	16MA0042	U	Eagle Island	Early	2	2016	0	0	0	0	0	0	0	0	0	0	0	0	0	0	1	0	0	0	0	0	0	0
Pv16.043	16MA0043	U	Eagle Island	Early	2	2016	1	0	0	0	0	0	0	0	0	0	0	0	0	0	0	0	0	0	0	0	0	0
Pv16.044	16MA0044	U	Eagle Island	Early	2	2016	1	0	0	0	0	0	0	0	0	0	0	0	0	0	0	0	0	0	0	0	0	0
Pv16.045	16MA0045	F	Eagle Island	Early	2	2016	0	0	0	0	0	0	0	0	0	0	0	0	0	0	0	0	0	0	0	0.036970095	0	0.963029904
Pv16.046	16MA0046	F	Eagle Island	Early	2	2016	1	0	0	0	0	0	0	0	0	0	0	0	0	0	0	0	0	0	0	0	0	0
Pv16.047	16MA0047	M	Eagle Island	Early	2	2016	0	0	0	0.786342123	0	0	0	0.095841785	0	0	0	0	0	0	0	0	0	0	0	0	0	0.117816092
Pv16.048	16MA0048	M	Eagle Island	Early	2	2016	1	0	0	0	0	0	0	0	0	0	0	0	0	0	0	0	0	0	0	0	0	0
Pv16.049	16MA0049	F	Eagle Island	Early	2	2016	0.533333333	0	0	0	0	0	0	0	0	0	0	0	0	0	0	0	0	0	0	0	0	0.466666667
Pv16.050	16MA0050	M	Eagle Island	Early	2	2016	0.065662308	0	0	0.138715179	0	0	0	0	0	0	0	0	0	0	0.074474133	0	0	0	0	0	0	0.72114838
Pv16.051	16MA0051	M	Eagle Island	Early	2	2016	0	0	0	0	0	0	0	0.240677966	0	0	0	0	0	0	0	0	0	0	0	0	0	0.759322034
Pv16.140	16MA0138	M	Eagle Island	Early	2	2016	0	0	0	0.927272727	0	0	0	0.072727273	0	0	0	0	0	0	0	0	0	0	0	0	0	0
Pv16.141	16MA0139	#N/A	Eagle Island	Early	2	2016	0	0	0	0	0	1	0	0	0	0	0	0	0	0	0	0	0	0	0	0	0	0
Pv16.142	16MA0140	F	Eagle Island	Early	2	2016	0.869431644	0	0	0	0	0	0	0.10906298	0	0	0	0	0	0	0	0	0.021505376	0	0	0	0	0
Pv16.143	16MA0141	M	Eagle Island	Early	2	2016	0.085687961	0	0	0	0	0	0	0.019041769	0	0	0	0	0	0	0	0.246621622	0	0	0	0	0	0.648648648
Pv16.144	16MA0142	M	Eagle Island	Early	2	2016	0	0	0	0	0	0.979745831	0	0	0	0	0	0	0	0	0	0	0.02025417	0	0	0	0	0
Pv16.145	16MA0143	F	Eagle Island	Early	2	2016	0.571238602	0	0	0	0	0	0	0.21162614	0	0	0	0	0	0	0.049582067	0	0	0	0	0	0	0.167553191
Pv16.199	16MA0197	M	Eagle Island	Early	2	2016	1	0	0	0	0	0	0	0	0	0	0	0	0	0	0	0	0	0	0	0	0	0
Pv16.200	16MA0198	F	Eagle Island	Early	2	2016	0.104705741	0	0	0	0	0	0	0.339270671	0	0	0	0	0	0	0	0	0	0	0	0	0	0.556023589
Pv16.321	16MA0319	U	Eagle Island	Early	3	2016	0.485745614	0	0	0	0	0	0	0.514254386	0	0	0	0	0	0	0	0	0	0	0	0	0	0
Pv16.322	16MA0320	M	Eagle Island	Early	3	2016	0	0	0	0	0	0	0	0	0	0	0	0	0	0	0.661517492	0	0	0	0	0	0	0.338482508
Pv16.323	16MA0321	F	Eagle Island	Early	3	2016	0	0	0	0.033450379	0	0	0	0	0	0	0	0	0	0	0	0.899279246	0	0	0	0	0	0.067270375
Pv16.324	16MA0322	M	Eagle Island	Early	3	2016	0	0	0	0	0	0.179958853	0	0.440881036	0	0	0	0	0	0	0.379160111	0	0	0	0	0	0	0
Pv16.376	16MA0374	U	Eagle Island	Early	1	2016	1	0	0	0	0	0	0	0	0	0	0	0	0	0	0	0	0	0	0	0	0	0
Pv16.378	16MA0376	U	Eagle Island	Early	1	2016	0	0	0	0.145891043	0	0.260387812	0	0	0	0	0	0	0	0	0	0	0.237303786	0	0	0	0	0.356417359
Pv16.380	16MA0378	F	Eagle Island	Early	1	2016	0	0	0	0	0	0	0	0.555394116	0	0	0	0	0	0	0	0	0	0	0	0	0	0.444605884
Pv16.381	16MA0379	M	Eagle Island	Early	1	2016	0	0	0	0	0	0	0	0	0	0	0	0	0	0	0	0	1	0	0	0	0	0
Pv16.382	16MA0380	F	Eagle Island	Early	1	2016	1	0	0	0	0	0	0	0	0	0	0	0	0	0	0	0	0	0	0	0	0	0
Pv16.383	16MA0381	M	Eagle Island	Early	1	2016	0.054577465	0	0	0	0	0	0	0	0	0	0	0	0	0	0.022496088	0.04557903	0	0	0	0	0	0.877347417
Pv16.384	16MA0382	M	Eagle Island	Early	1	2016	0	0	0	0.251220504	0	0	0	0	0	0	0	0	0	0	0	0	0	0	0	0	0	0.748779496
Pv16.385	16MA0383	F	Eagle Island	Early	1	2016	0	0.050070522	0	0	0	0	0	0	0	0	0	0	0	0	0	0	0.801833568	0	0	0	0	0.14809591
Pv16.386	16MA0384	U	Eagle Island	Early	1	2016	0.711297071	0	0	0	0	0	0	0	0	0	0	0	0	0	0	0	0.288702929	0	0	0	0	0
Pv16.387	16MA0385	F	Eagle Island	Early	1	2016	0	0	0	0	0	0	0	0	0	0	0	0	0	0	1	0	0	0	0	0	0	0
Pv16.388	16MA0386	M	Eagle Island	Early	1	2016	0.22644771	0	0	0	0	0.244598098	0	0	0	0	0	0	0	0	0	0	0	0	0	0	0	0.528954192
Pv16.512	16MA0510	M	Eagle Island	Late	7	2016	0.567015153	0	0	0	0	0	0	0.205293864	0	0	0	0	0	0	0	0	0	0	0	0	0.227690982	0
Pv16.513	16MA0511	M	Eagle Island	Late	7	2016	0	0	0	0	0	0	0	0	0	0	0	0	0	0	1	0	0	0	0	0	0	0
Pv16.514	16MA0512	F	Eagle Island	Early	5	2016	0	0	0	0.978085351	0	0	0	0.021914648	0	0	0	0	0	0	0	0	0	0	0	0	0	0
Pv16.599	16MA0597	M	Eagle Island	Early	1	2016	0	0	0	0	0	0	0	0	0	0	0	0	0	0	0.637436762	0	0	0	0	0	0	0.362563238
Pv16.603	16MA0601	F	Eagle Island	Early	4	2016	0.303913767	0	0	0.166751067	0	0	0	0.393112928	0	0	0	0	0	0	0	0	0	0	0	0	0.136222238	0
Pv16.604	16MA0602	F	Eagle Island	Early	4	2016	0.013780598	0	0	0.422665458	0	0	0	0.163553944	0	0	0	0	0	0	0	0	0	0.041704442	0	0	0.343608341	0.014687217
Pv16.684	16MA0682	F	Eagle Island	Late	7	2016	0	0	0	0	0	0	0	0	0	0	0	0	0	0	0	0	0	0	0	0	0.097621001	0.902378999
Pv16.703	16MA0701	F	Eagle Island	Early	5	2016	1	0	0	0	0	0	0	0	0	0	0	0	0	0	0	0	0	0	0	0	0	0
Pv16.704	16MA0702	F	Eagle Island	Early	5	2016	0	0	0	0	0	1	0	0	0	0	0	0	0	0	0	0	0	0	0	0	0	0
Pv16.705	16MA0703	M	Eagle Island	Early	5	2016	0	0	0	0.700209157	0	0	0	0.269579363	0	0	0	0	0	0	0	0.03021148	0	0	0	0	0	0
Pv16.706	16MA0704	F	Eagle Island	Early	5	2016	0.536787565	0	0	0	0	0	0	0.463212435	0	0	0	0	0	0	0	0	0	0	0	0	0	0
Pv16.707	16MA0705	M	Eagle Island	Early	5	2016	0.097842449	0	0	0	0	0	0	0.902157551	0	0	0	0	0	0	0	0	0	0	0	0	0	0
Pv16.708	16MA0706	U	Eagle Island	Early	5	2016	0.977333333	0	0	0	0	0	0	0.022666667	0	0	0	0	0	0	0	0	0	0	0	0	0	0
Pv16.709	16MA0707	M	Eagle Island	Early	5	2016	0	0	0	0	0	0	0	1	0	0	0	0	0	0	0	0	0	0	0	0	0	0
Pv16.710	16MA0708	M	Eagle Island	Early	5	2016	0	0	0	0	0	0.583104326	0	0.040916031	0	0	0	0	0	0	0	0	0.352671756	0	0	0	0	0.023307888
Pv16.711	16MA0709	U	Eagle Island	Early	5	2016	0	0	0	0	0	0	0	1	0	0	0	0	0	0	0	0	0	0	0	0	0	0
Pv16.712	16MA0710	M	Eagle Island	Early	5	2016	0.274778405	0	0	0.207896857	0	0.049476229	0	0.467848509	0	0	0	0	0	0	0	0	0	0	0	0	0	0
Pv16.859	16MA0857	F	Eagle Island	Late	8	2016	0.056762749	0	0	0	0	0.326829268	0	0.616407982	0	0	0	0	0	0	0	0	0	0	0	0	0	0
Pv16.860	16MA0858	U	Eagle Island	Late	8	2016	0.870233288	0	0	0	0	0	0	0.087931808	0	0	0	0	0	0	0.011888739	0.029946164	0	0	0	0	0	0
Pv17.244	17QB0011	F	Eagle Island	Early	4	2017	0	0	0	0	0	0	0	1	0	0	0	0	0	0	0	0	0	0	0	0	0	0
Pv17.245	17QB0012	F	Eagle Island	Early	4	2017	0	0	0	0	0	0	0	1	0	0	0	0	0	0	0	0	0	0	0	0	0	0
Pv17.246	17QB0013	F	Eagle Island	Early	4	2017	1	0	0	0	0	0	0	0	0	0	0	0	0	0	0	0	0	0	0	0	0	0
Pv17.247	17QB0014	F	Eagle Island	Early	4	2017	0	0	0	0	0	0.025	0	0.975	0	0	0	0	0	0	0	0	0	0	0	0	0	0
Pv17.248	17QB0015	M	Eagle Island	Early	4	2017	0	0	0	0	0	0	0	1	0	0	0	0	0	0	0	0	0	0	0	0	0	0
Pv17.249	17QB0016	M	Eagle Island	Early	4	2017	0	0	0	0	0	0	0	1	0	0	0	0	0	0	0	0	0	0	0	0	0	0
Pv17.250	17QB0017	M	Eagle Island	Early	4	2017	0	0	0	0	0	0	0	1	0	0	0	0	0	0	0	0	0	0	0	0	0	0
Pv17.251	17QB0018	M	Eagle Island	Early	4	2017	0	0	0	0	0	0	0	1	0	0	0	0	0	0	0	0	0	0	0	0	0	0
Pv17.252	17QB0019	M	Eagle Island	Early	4	2017	0	0	0	0	0	0	0	1	0	0	0	0	0	0	0	0	0	0	0	0	0	0
Pv17.254	17QB0021	M	Eagle Island	Early	4	2017	0	0	0	0	0	0	0	1	0	0	0	0	0	0	0	0	0	0	0	0	0	0
Pv17.274	17QB0041	U	Eagle Island	Early	4	2017	0	0	0	0	0	0	0	0	0	0	0	0	0	0	0	0	0	0	0	0	1	0
Pv17.275	17QB0042	M	Eagle Island	Early	4	2017	0	0	0	0	0	0	0	0	0	0	0	0	0	0	0	0	0	0	0	0	1	0
Pv17.276	17QB0043	F	Eagle Island	Early	4	2017	0	0	0	0	0	0	0	0	0	0	0	0	0	0	0	0	0	0	0	0	1	0
Pv17.278	17QB0045	F	Eagle Island	Early	4	2017	0.314664702	0	0	0	0	0	0	0.247605011	0	0	0	0	0	0	0	0	0	0	0	0	0.437730287	0
Pv17.329	17QB0096	M	Eagle Island	Early	5	2017	0.516760178	0	0	0	0	0	0	0.483239821	0	0	0	0	0	0	0	0	0	0	0	0	0	0
Pv17.330	17QB0097	M	Eagle Island	Early	5	2017	0	0	0	0	0	0.207142857	0	0	0	0	0	0	0	0	0	0	0	0	0	0	0.478571429	0.314285714
Pv17.331	17QB0098	U	Eagle Island	Early	5	2017	0	0	0	0	0	0.9	0	0	0	0	0	0	0	0	0	0	0	0	0	0	0.1	0
Pv17.370	17QB0137	U	Eagle Island	Early	5	2017	0	0	0	0.175824176	0	0	0	0.824175824	0	0	0	0	0	0	0	0	0	0	0	0	0	0
Pv17.372	17QB0139	#N/A	Eagle Island	Early	5	2017	0	0	0	0	0	0	0	0	0	0	0	0	0	0	0.989304813	0	0	0	0	0	0.010695187	0
Pv17.373	17QB0140	#N/A	Eagle Island	Early	5	2017	0	0	0	0	0	0	0	0.944444445	0	0	0	0	0	0	0	0	0	0	0	0	0	0.055555556
Pv17.374	17QB0141	#N/A	Eagle Island	Early	5	2017	0.897727273	0	0	0	0	0	0	0.102272727	0	0	0	0	0	0	0	0	0	0	0	0	0	0
Pv17.375	17QB0142	#N/A	Eagle Island	Early	5	2017	0	0	0	0	0	0	0	1	0	0	0	0	0	0	0	0	0	0	0	0	0	0
Pv17.398	17QB0165	#N/A	Eagle Island	Early	5	2017	0.262443439	0	0	0	0	0.076923077	0	0	0	0	0	0.054298643	0	0	0	0	0	0	0	0	0	0.606334841
Pv17.401	17QB0168	#N/A	Eagle Island	Early	5	2017	0	0	0	0	0	0	0	1	0	0	0	0	0	0	0	0	0	0	0	0	0	0
Pv17.402	17QB0169	#N/A	Eagle Island	Early	5	2017	0.364485981	0	0	0	0	0	0	0	0	0	0	0	0	0	0	0	0	0	0	0	0.635514019	0
Pv17.404	17QB0171	#N/A	Eagle Island	Early	5	2017	0	0	0	0.033067275	0	0	0	0	0	0	0	0.163055872	0	0	0	0	0	0	0	0	0	0.803876853
Pv17.405	17QB0172	#N/A	Eagle Island	Early	5	2017	0	0	0	0	0	0.97761194	0	0.02238806	0	0	0	0	0	0	0	0	0	0	0	0	0	0
Pv17.406	17QB0173	#N/A	Eagle Island	Early	5	2017	0.117147271	0	0	0	0.032698249	0	0	0.684603502	0	0	0	0	0	0	0.165550978	0	0	0	0	0	0	0
Pv17.407	17QB0174	#N/A	Eagle Island	Early	5	2017	0	0	0	0	0	0	0	1	0	0	0	0	0	0	0	0	0	0	0	0	0	0
Pv17.408	17QB0175	#N/A	Eagle Island	Early	5	2017	1	0	0	0	0	0	0	0	0	0	0	0	0	0	0	0	0	0	0	0	0	0
Pv17.409	17QB0176	#N/A	Eagle Island	Early	5	2017	1	0	0	0	0	0	0	0	0	0	0	0	0	0	0	0	0	0	0	0	0	0
Pv17.410	17QB0177	#N/A	Eagle Island	Early	5	2017	0	0	0	0	0	0	0	0.142857143	0	0	0	0	0	0	0	0	0.857142857	0	0	0	0	0
Pv17.411	17QB0178	#N/A	Eagle Island	Early	5	2017	0	0	0	0	0	1	0	0	0	0	0	0	0	0	0	0	0	0	0	0	0	0
Pv17.412	17QB0179	#N/A	Eagle Island	Early	5	2017	0	0	0	0	0	0	0	0	0	0	0	0	0	0	0	0	0.011039558	0	0	0	0	0.988960441
Pv17.431	17QB0198	F	Eagle Island	Early	5	2017	0	0	0	0	0	0	0	1	0	0	0	0	0	0	0	0	0	0	0	0	0	0
Pv17.469	17QB0236	M	Eagle Island	Early	6	2017	0.013548276	0	0	0.138398216	0	0.025553078	0	0.822500429	0	0	0	0	0	0	0	0	0	0	0	0	0	0
Pv17.470	17QB0237	F	Eagle Island	Early	6	2017	0	0	0	0.202017019	0	0.029309801	0	0.76867318	0	0	0	0	0	0	0	0	0	0	0	0	0	0
Pv17.471	17QB0238	U	Eagle Island	Early	6	2017	0	0	0	0.337228715	0	0	0	0	0	0	0	0	0	0	0.662771286	0	0	0	0	0	0	0
Pv17.472	17QB0239	U	Eagle Island	Early	6	2017	0.934953538	0	0	0	0	0	0	0	0	0	0	0	0	0	0.065046462	0	0	0	0	0	0	0
Pv17.473	17QB0240	U	Eagle Island	Early	6	2017	0.28957265	0	0	0	0	0.587692308	0	0.094017094	0	0	0	0	0	0	0	0	0.028717949	0	0	0	0	0
Pv17.474	17QB0241	M	Eagle Island	Early	6	2017	0	0	0	0	0	0.106060606	0	0	0	0	0	0	0	0	0	0	0.893939394	0	0	0	0	0
Pv17.553	17QB0320	U	Eagle Island	Early	6	2017	0	0	0	0	0	0.959064328	0	0	0	0	0	0	0	0	0	0	0.040935673	0	0	0	0	0
Pv17.554	17QB0321	F	Eagle Island	Early	6	2017	0.15250501	0	0	0	0	0.329458918	0	0.518036072	0	0	0	0	0	0	0	0	0	0	0	0	0	0
Pv17.555	17QB0322	F	Eagle Island	Early	6	2017	0	0	0	0	0	0.446115288	0	0.308270677	0	0	0	0	0	0	0	0	0	0	0	0	0.047619048	0.197994988
Pv17.556	17QB0323	F	Eagle Island	Early	6	2017	0.289189189	0	0	0	0	0	0	0.45945946	0	0	0	0	0	0	0.251351351	0	0	0	0	0	0	0
Pv17.557	17QB0324	F	Eagle Island	Early	6	2017	0.052551409	0	0	0	0	0.445544555	0	0.411271896	0	0	0	0	0	0	0	0	0	0	0	0	0	0.09063214
Pv18.040	18OO0028	U	Eagle Island	Early	4	2018	0	0	0	0	0	1	0	0	0	0	0	0	0	0	0	0	0	0	0	0	0	0
Pv18.133	18OO0121	M	Eagle Island	Early	5	2018	0	0	0	0	0	1	0	0	0	0	0	0	0	0	0	0	0	0	0	0	0	0
Pv18.134	18OO0122	F	Eagle Island	Early	5	2018	1	0	0	0	0	0	0	0	0	0	0	0	0	0	0	0	0	0	0	0	0	0
Pv18.146	18OO0134	M	Eagle Island	Early	5	2018	1	0	0	0	0	0	0	0	0	0	0	0	0	0	0	0	0	0	0	0	0	0
Pv18.351	18OO0339	U	Eagle Island	Early	6	2018	0.382428941	0	0	0	0	0	0	0.617571059	0	0	0	0	0	0	0	0	0	0	0	0	0	0
Pv18.383	18OO0346	M	Eagle Island	Early	6	2018	0	0	0	0	0	0.10575693	0	0	0	0	0	0	0	0	0	0	0.89424307	0	0	0	0	0
Pv18.384	18OO0347	F	Eagle Island	Early	6	2018	0	0	0	0	0	1	0	0	0	0	0	0	0	0	0	0	0	0	0	0	0	0
Pv18.565	18OO0449	F	Eagle Island	Early	4	2018	0	0	0	0	0	0	0	0	0	0	0	0	0	0	0	0	0	0	0	0	0.033695161	0.966304839
frPv12.403		F	Fraser_river	Late	9	2012	0	0	0	0	0	0	0	0	0	0	0	0	0	0	0	0	1.000000001	0	0	0	0	0
frPv12.405		F	Fraser_river	Late	9	2012	0	0	0	0	0	0	0	0	0	0	0	0	0	0	0	0	1	0	0	0	0	0
frPv12.406		F	Fraser_river	Late	9	2012	0	0	0	0	0	0	0	0	0	0	0	0	0	0	0.965517241	0	0.034482759	0	0	0	0	0
frPv12.407		F	Fraser_river	Late	9	2012	0	0	0	0	0	0	0	0.037037037	0	0	0	0	0.037037037	0	0	0	0.925925926	0	0	0	0	0
frPv12.408		F	Fraser_river	Late	9	2012	0	0	0	0	0	0	0	0	0	0	0	0	0	0	0	0	1	0	0	0	0	0
frPv12.422		F	Fraser_river	Late	9	2012	0	0	0	0	0	0.041666667	0	0	0	0	0	0	0	0	0	0	0.125	0	0	0	0	0.833333333
frPv12.427		F	Fraser_river	Late	9	2012	0	0	0	0	0	0	0	0	0	0	0	0	0.418181818	0	0	0	0	0	0	0	0	0.581818182
frPv12.429		F	Fraser_river	Late	9	2012	0	0	0	0	0	0.016666667	0	0.033333333	0	0	0	0	0	0	0.316666667	0	0.633333333	0	0	0	0	0
frPv12.409		M	Fraser_river	Late	9	2012	0	0	0	0	0	0	0	0	0	0	0	0	0	0	0	0	1	0	0	0	0	0
frPv12.410		M	Fraser_river	Late	9	2012	0	0	0	0	0	0	0	0	0	0	0	0	0	0	0	0	1	0	0	0	0	0
frPv12.411		M	Fraser_river	Late	9	2012	0	0	0	0	0	0	0	0	0	0	0	0	0	0	0	0	1	0	0	0	0	0
frPv12.412		M	Fraser_river	Late	9	2012	0	0	0	0	0	0	0	0.032520325	0	0	0	0	0	0	0	0	0.967479675	0	0	0	0	0
frPv12.413		M	Fraser_river	Late	9	2012	0	0	0	0	0	0.010752688	0	0.032258064	0	0	0	0	0	0	0	0	0.956989247	0	0	0	0	0
frPv12.414		M	Fraser_river	Late	9	2012	0	0	0	0	0	0	0	0	0	0	0	0	0	0	0	0	1	0	0	0	0	0
frPv12.415		M	Fraser_river	Late	9	2012	0	0	0	0	0	0	0	0	0	0	0	0	0	0	0	0	1	0	0	0	0	0
frPv12.416		M	Fraser_river	Late	9	2012	0	0	0	0	0	0	0	0	0	0	0	0	0	0	0	0	1	0	0	0	0	0
frPv12.417		M	Fraser_river	Late	9	2012	0	0	0	0	0	0	0	0	0	0	0	0	0	0	0	0	1	0	0	0	0	0
frPv12.418		M	Fraser_river	Late	9	2012	0	0	0	0	0	0	0	0	0	0	0	0	0	0	0	0	1	0	0	0	0	0
frPv12.419		M	Fraser_river	Late	9	2012	0	0	0	0	0	0	0	0	0	0	0	0	0	0	0	0	1	0	0	0	0	0
frPv12.420		M	Fraser_river	Late	9	2012	0	0	0	0	0	0	0	0	0	0	0	0	0	0	0	0	1	0	0	0	0	0
frPv12.423		M	Fraser_river	Late	9	2012	0	0	0	0	0	0	0	0	0	0	0	0	0	0	0	0	1	0	0	0	0	0
frPv12.424		M	Fraser_river	Late	9	2012	0	0	0	0	0	0.012820513	0	0	0	0	0	0	0	0	0	0	0.987179488	0	0	0	0	0
frPv12.425		M	Fraser_river	Late	9	2012	0	0	0	0	0	0	0	0.012195122	0	0	0	0	0	0.012195122	0	0	0.951219512	0	0	0	0	0.024390244
frPv12.426		M	Fraser_river	Late	9	2012	0	0	0	0	0	0	0	0	0	0	0	0	0	0	0	0	1	0	0	0	0	0
frPv12.428		M	Fraser_river	Late	9	2012	0	0	0	0	0	0	0	0	0	0	0	0	0	0	0	0	1	0	0	0	0	0
frPv13.541		M	Fraser_river	Late	10	2013	0	0	0	0	0	0.011065007	0	0	0	0	0	0	0	0	0	0	0.988934993	0	0	0	0	0
frPv13.542		M	Fraser_river	Late	10	2013	0	0	0	0	0	0.130460802	0	0	0	0	0	0	0	0	0	0	0.869539198	0	0	0	0	0
frPv13.543		M	Fraser_river	Late	10	2013	0	0	0	0	0	0	0	0	0	0	0	0	0	0	0	0	1	0	0	0	0	0
frPv13.545		M	Fraser_river	Late	10	2013	0	0	0	0	0	0.033653846	0	0	0	0	0	0	0	0	0	0	0.954326923	0	0	0	0.012019231	0
frPv13.549		M	Fraser_river	Late	10	2013	0	0	0	0	0	0	0	0	0	0	0	0	0	0	0	0	1	0	0	0	0	0
frPv13.550		M	Fraser_river	Late	10	2013	0	0	0	0	0	0	0	0	0	0	0	0	0	0	0	0	1	0	0	0	0	0
frPv13.553		M	Fraser_river	Late	10	2013	0	0	0	0	0	0	0	0	0	0	0	0	0	0	0	0	1	0	0	0	0	0
frPv13.554		M	Fraser_river	Late	10	2013	0	0	0	0	0	0.053412463	0	0	0	0	0	0	0	0	0	0	0.934718101	0	0	0	0.011869436	0
frPv13.555		M	Fraser_river	Late	10	2013	0	0	0	0	0	0.016216216	0	0.102702703	0	0	0	0	0	0	0	0	0.881081081	0	0	0	0	0
frPv13.556		M	Fraser_river	Late	10	2013	0	0	0	0	0	0	0	0	0	0	0	0	0	0	0	0	1	0	0	0	0	0
frPv13.557		M	Fraser_river	Late	10	2013	0	0	0	0	0	0	0	0	0	0	0	0	0	0	0	0	1	0	0	0	0	0
frPv13.559		M	Fraser_river	Late	10	2013	0	0	0	0	0	0.055727554	0	0	0	0	0	0	0	0	0	0	0.944272446	0	0	0	0	0
frPv13.546		F	Fraser_river	Late	10	2013	0	0	0	0	0	0	0	0	0	0	0	0	0	0	0	0	1.000000001	0	0	0	0	0
frPv13.548		F	Fraser_river	Late	10	2013	0	0	0	0	0	0	0	0	0	0	0	0	0	0	0	0	1	0	0	0	0	0
frPv13.551		F	Fraser_river	Late	10	2013	0	0	0	0	0	0.304347826	0	0.130434783	0	0	0	0	0	0	0	0	0.478260871	0	0	0	0.086956522	0
frPv13.552		F	Fraser_river	Late	10	2013	0	0	0	0	0	0.978883861	0	0	0	0	0	0	0	0	0	0	0	0	0	0	0	0.021116139
frPv13.560		F	Fraser_river	Late	10	2013	0	0	0	0	0	0.17948718	0	0	0	0	0	0	0	0	0.141025641	0	0.67948718	0	0	0	0	0
frPv13.323		M	Fraser_river	Late	8	2013	0	0	0	0	0	0	0	0	0	0	0	0	0	0	0	0	1	0	0	0	0	0
frPv13.330		M	Fraser_river	Late	8	2013	0	0	0	0	0	0	0	0	0	0	0	0	0	0	0	0	1	0	0	0	0	0
frPv13.322		F	Fraser_river	Late	8	2013	0	0	0	0	0	0	0	0	0	0	0	0	0	0	0	0	1	0	0	0	0	0
frPv13.324		F	Fraser_river	Late	8	2013	0	0	0	0	0	0.272727273	0	0	0	0	0	0	0.090909091	0	0	0	0.636363637	0	0	0	0	0
frPv13.331		F	Fraser_river	Late	8	2013	0	0	0	0	0	0.011904762	0	0	0	0	0	0	0	0	0	0	0.065476191	0	0	0	0.011904762	0.910714286
frPv13.410		M	Fraser_river	Late	9	2013	0	0	0	0	0	0	0	0	0	0	0	0	0	0	0	0	1	0	0	0	0	0
frPv13.415		M	Fraser_river	Late	9	2013	0	0	0	0	0	0	0	0	0	0	0	0	0	0	0	0	1	0	0	0	0	0
frPv13.416		M	Fraser_river	Late	9	2013	0	0	0	0	0	0	0	0	0	0	0	0	0	0	0	0	1	0	0	0	0	0
frPv13.418		M	Fraser_river	Late	9	2013	0	0	0	0	0	0	0	0	0	0	0	0	0	0	0	0	1	0	0	0	0	0
frPv13.419		M	Fraser_river	Late	9	2013	0	0	0	0	0	0	0	0	0	0	0	0	0	0	0	0	1	0	0	0	0	0
frPv13.422		M	Fraser_river	Late	9	2013	0	0	0	0	0	0	0	0	0	0	0	0	0	0	0	0	1	0	0	0	0	0
frPv13.423		M	Fraser_river	Late	9	2013	0	0	0	0	0	0	0	0.013215859	0	0	0	0	0	0	0	0	0.986784141	0	0	0	0	0
frPv13.425		M	Fraser_river	Late	9	2013	0	0	0	0	0	0	0	0	0	0	0	0	0	0	0	0	1	0	0	0	0	0
frPv13.428		M	Fraser_river	Late	9	2013	0	0	0	0	0	0	0	0	0	0	0	0	0	0	0	0	1	0	0	0	0	0
frPv13.429		M	Fraser_river	Late	9	2013	0	0	0	0	0	0	0	0	0	0	0	0	0	0	0	0	1	0	0	0	0	0
frPv13.430		M	Fraser_river	Late	9	2013	0	0	0	0	0	0	0	0	0	0	0	0	0	0	0	0	1	0	0	0	0	0
frPv13.431		M	Fraser_river	Late	9	2013	0	0	0	0	0	0	0	0	0	0	0	0	0	0	0	0	1	0	0	0	0	0
frPv13.433		M	Fraser_river	Late	9	2013	0	0	0	0	0	0	0	0	0	0	0	0	0	0	0	0	1.000000001	0	0	0	0	0
frPv13.434		M	Fraser_river	Late	9	2013	0	0	0	0	0	0	0	0	0	0	0	0	0	0	0	0	1.000000001	0	0	0	0	0
frPv13.439		M	Fraser_river	Late	9	2013	0	0	0	0	0	0	0	0	0	0	0	0	0	0	0	0	1	0	0	0	0	0
frPv13.442		M	Fraser_river	Late	9	2013	0	0	0	0	0	0	0	0	0	0	0	0	0	0	0	0	1	0	0	0	0	0
frPv13.444		M	Fraser_river	Late	9	2013	0	0	0	0	0	0	0	0	0	0	0	0	0	0	0	0	1	0	0	0	0	0
frPv13.446		M	Fraser_river	Late	9	2013	0	0	0	0	0	0	0	0	0	0	0	0	0	0	0	0	1	0	0	0	0	0
frPv13.448		M	Fraser_river	Late	9	2013	0	0	0	0	0	0	0	0.042335766	0	0	0	0	0	0	0	0	0.957664234	0	0	0	0	0
frPv13.449		M	Fraser_river	Late	9	2013	0	0	0	0	0	0	0	0	0	0	0	0	0	0	0	0	1	0	0	0	0	0
frPv12.048		F	Fraser_river	Early	6	2012	0	0	0	0	0	0.055803571	0	0.285714286	0	0	0	0	0	0	0	0.013392857	0.214285715	0	0	0	0	0.430803571
frPv12.056		F	Fraser_river	Early	6	2012	0	0	0	0.1484375	0.015625	0.1328125	0	0.3828125	0	0	0	0	0.015625	0	0	0	0.046874999	0	0	0	0	0.2578125
frPv12.061		F	Fraser_river	Early	6	2012	0	0	0	0	0	0.724220624	0	0.021582734	0	0	0	0	0.239808154	0	0	0.014388489	0	0	0	0	0	0
frPv13.128		F	Fraser_river	Early	5	2013	0	0	0	0	0	0.939867709	0	0	0	0	0	0	0.060132291	0	0	0	0	0	0	0	0	0
frPv13.145		F	Fraser_river	Early	5	2013	0	0	0	0	0.104143337	0.012318029	0	0.44568869	0	0	0	0	0.437849944	0	0	0	0	0	0	0	0	0
frPv13.147		F	Fraser_river	Early	5	2013	0	0	0	0	0	0	0	0	0	0	0	0	0	0	0	0	0.074879227	0	0	0	0	0.925120773
frPv13.153		F	Fraser_river	Early	5	2013	0	0	0	0	0	0	0	0	0	0	0	0	0	0	0	0	0	0	0	0	0	1
frPv12.044		M	Fraser_river	Early	6	2012	0	0	0	0.051100956	0.306190278	0.010386373	0	0.059825509	0	0	0	0	0.314083922	0	0.169505609	0.088907354	0	0	0	0	0	0
frPv12.045		M	Fraser_river	Early	6	2012	0	0	0	0.01894452	0.5067659	0.0135318	0	0.01150203	0	0	0	0	0.228687415	0	0.115696888	0.104871448	0	0	0	0	0	0
frPv12.046		M	Fraser_river	Early	6	2012	0	0	0	0	0.016129032	0.548387097	0	0.241935484	0	0	0	0	0.016129032	0	0	0.016129032	0.145161291	0	0	0	0	0.016129032
frPv12.047		M	Fraser_river	Early	6	2012	0	0	0	0	0.72377158	0.025232404	0	0.118193891	0	0	0	0	0	0.079681275	0.05312085	0	0	0	0	0	0	0
frPv12.049		M	Fraser_river	Early	6	2012	0	0	0	0	0	0.013788575	0	0	0	0	0	0	0	0	0	0.986211425	0	0	0	0	0	0
frPv12.050		M	Fraser_river	Early	6	2012	0	0	0	0.117210203	0	0	0	0.882789797	0	0	0	0	0	0	0	0	0	0	0	0	0	0
frPv12.051		M	Fraser_river	Early	6	2012	0	0	0	0	0	0.17972028	0	0	0	0	0	0	0	0.368531469	0	0	0.451748252	0	0	0	0	0
frPv12.052		M	Fraser_river	Early	6	2012	0	0	0	0	0.070175439	0.47368421	0	0.140350877	0	0	0	0	0.052631579	0.01754386	0	0.087719298	0.140350877	0	0	0	0	0.01754386
frPv12.053		M	Fraser_river	Early	6	2012	0	0	0	0	0	0.146882217	0	0	0	0	0	0	0	0.27852194	0	0	0.574595843	0	0	0	0	0
frPv12.054		M	Fraser_river	Early	6	2012	0	0	0	0	0	0.433333334	0	0.250000001	0	0	0	0	0	0.016666667	0.016666667	0.033333334	0.166666668	0	0	0	0	0.083333334
frPv12.055		M	Fraser_river	Early	6	2012	0	0	0	0	0	0.16	0	0.24	0	0	0	0	0	0.16	0	0	0.44	0	0	0	0	0
frPv12.057		M	Fraser_river	Early	6	2012	0	0	0	0	0.010638298	0.154255319	0	0.797872341	0	0	0	0	0	0	0	0.015957447	0.021276596	0	0	0	0	0
frPv12.058		M	Fraser_river	Early	6	2012	0	0	0	0	0	0.234825871	0	0	0	0	0	0	0	0	0	0	0.765174129	0	0	0	0	0
frPv12.059		M	Fraser_river	Early	6	2012	0.05	0	0	0	0.025	0.525	0	0.2	0	0	0	0	0	0	0	0.025	0.125	0	0	0	0	0.05
frPv12.060		M	Fraser_river	Early	6	2012	0	0	0	0	0	0.01426025	0	0	0	0	0	0	0	0	0	0	0.985739751	0	0	0	0	0
frPv12.062		M	Fraser_river	Early	6	2012	0	0	0	0	0.022556391	0.789473684	0	0.090225564	0	0	0	0	0.037593985	0	0	0.037593985	0.022556391	0	0	0	0	0
frPv12.063		M	Fraser_river	Early	6	2012	0	0	0	0	0.031914894	0.617021277	0	0.234042553	0	0	0	0	0.010638298	0	0.010638298	0.010638298	0.074468086	0	0	0	0	0.010638298
frPv13.414		F	Fraser_river	Late	9	2013	0	0	0	0	0	0	0	0	0	0	0	0	0	0	0	0	0.999999999	0	0	0	0	0
frPv13.420		F	Fraser_river	Late	9	2013	0	0	0	0	0	0	0	0.090909091	0	0	0	0	0	0	0	0	0.818181818	0	0	0	0.03030303	0.06060606
frPv13.424		F	Fraser_river	Late	9	2013	0	0	0	0	0	0	0	0	0	0	0	0	0	0	0	0	1	0	0	0	0	0
frPv13.436		F	Fraser_river	Late	9	2013	0	0	0	0	0	0	0	0	0	0	0	0	0	0	0	0	1	0	0	0	0	0
frPv13.441		F	Fraser_river	Late	9	2013	0	0	0	0	0	0	0	0	0	0	0	0	0	0	0	0	1	0	0	0	0	0
frPv13.443		F	Fraser_river	Late	9	2013	0	0	0	0	0	0	0	0	0	0	0	0	0	0	0	0	0.98783455	0	0	0	0.01216545	0
frPv13.445		F	Fraser_river	Late	9	2013	0	0	0	0	0	0	0	0	0	0	0	0	0	0	0	0	0.983240223	0	0	0	0.016759777	0
frPv13.129		M	Fraser_river	Early	5	2013	0	0	0	0	0	0	0	0	0	0	0	0	0	0	0	0	0	0	0	0	0	1
frPv13.132		M	Fraser_river	Early	5	2013	0	0	0	0	0	0.901853412	0	0	0	0	0	0	0	0	0	0	0	0	0	0	0	0.098146588
frPv13.133		M	Fraser_river	Early	5	2013	0	0	0	0	0.51627907	0.041860465	0	0.441860465	0	0	0	0	0	0	0	0	0	0	0	0	0	0
frPv13.134		M	Fraser_river	Early	5	2013	0	0	0	0	0	0	0	0	0	0	0	0	0	0	0.190476191	0	0.80952381	0	0	0	0	0
frPv13.135		M	Fraser_river	Early	5	2013	0	0	0	0	0	0.358748222	0	0.199715505	0	0	0	0	0.2685633	0	0.172972973	0	0	0	0	0	0	0
frPv13.136		M	Fraser_river	Early	5	2013	0	0	0	0	0	0	0	0.049006908	0	0	0	0	0.950993092	0	0	0	0	0	0	0	0	0
frPv13.138		M	Fraser_river	Early	5	2013	0	0	0	0	0	0	0	0.49772068	0	0	0	0	0.297140489	0	0.205138831	0	0	0	0	0	0	0
frPv13.141		M	Fraser_river	Early	5	2013	0	0	0	0	0	0	0	0	0	0	0	0	0	0.078203835	0	0	0	0	0	0	0	0.921796166
frPv13.142		M	Fraser_river	Early	5	2013	0	0	0	0	0	0	0	0	0	0	0	0	0	0	0.025232088	0	0.949059748	0	0.025708165	0	0	0
frPv13.143		M	Fraser_river	Early	5	2013	0	0	0	0	0	0.015238095	0	0	0	0	0	0	0	0	0	0.984761905	0	0	0	0	0	0
frPv13.146		M	Fraser_river	Early	5	2013	0	0	0	0	0	0	0	0	0	0	0	0	0	0	0	1	0	0	0	0	0	0
frPv13.149		M	Fraser_river	Early	5	2013	0	0	0	0	0	0	0	0	0	0	0	0	0	0	0	0	0	0	0	0	0	1
frPv13.151		M	Fraser_river	Early	5	2013	0	0	0	0	0	0.117647059	0	0.235294117	0	0	0	0	0.117647059	0	0.117647059	0	0.058823529	0	0	0	0	0.352941176
frPv13.152		M	Fraser_river	Early	5	2013	0	0	0	0	0	0	0	0	0	0	0	0	0	0	0	0	0	0	0	0	0	1
frPv13.300		M	Fraser_river	Late	7	2013	0	0	0	0	0	0	0	1	0	0	0	0	0	0	0	0	0	0	0	0	0	0
frPv13.301		M	Fraser_river	Late	7	2013	0	0	0	0.090909091	0	0.090909091	0	0.818181818	0	0	0	0	0	0	0	0	0	0	0	0	0	0
frPv13.302		M	Fraser_river	Late	7	2013	0	0	0	0.017094017	0	0	0	0.085470085	0	0	0	0	0.88034188	0	0	0	0.017094017	0	0	0	0	0
frPv13.309		M	Fraser_river	Late	7	2013	0	0	0	0	0	0.022779043	0	0	0	0	0	0	0	0	0	0	0.977220957	0	0	0	0	0
frPv13.310		M	Fraser_river	Late	7	2013	0	0	0	0	0	0.254545455	0	0.118181819	0	0	0	0	0	0	0	0	0	0	0.627272727	0	0	0
frPv13.304		F	Fraser_river	Late	7	2013	0	0	0	0	0	0.045454545	0	0.590909091	0	0	0	0	0.045454545	0	0	0	0.272727271	0	0	0	0	0.045454545
frPv13.223		M	Fraser_river	Early	6	2013	0	0	0	0	0.584507042	0	0	0.018779343	0	0	0	0	0	0	0.241784038	0.154929578	0	0	0	0	0	0
frPv13.224		M	Fraser_river	Early	6	2013	0	0	0	0	0	0.044719555	0	0	0	0	0	0	0	0	0	0	0.955280445	0	0	0	0	0
frPv13.226		M	Fraser_river	Early	6	2013	0	0	0	0	0	0.935810811	0	0.027027028	0	0	0	0	0	0	0	0	0.037162162	0	0	0	0	0
frPv13.227		F	Fraser_river	Early	6	2013	0	0	0	0	0	0	0	0.010695187	0	0	0	0	0	0	0	0	0.989304813	0	0	0	0	0
frPv12.366		F	Fraser_river	Late	8	2012	0	0	0	0	0	0	0	0	0	0	0	0	0	0	0	0	1	0	0	0	0	0
frPv12.371		F	Fraser_river	Late	8	2012	0	0	0	0	0	0	0	0.01754386	0	0	0	0	0.01754386	0	0	0	0.964912281	0	0	0	0	0
frPv12.362		M	Fraser_river	Late	8	2012	0	0	0	0	0	0	0	0	0	0	0	0	0	0	0	0	1.000000001	0	0	0	0	0
frPv12.363		M	Fraser_river	Late	8	2012	0	0	0	0	0	0	0	0	0	0	0	0	0	0	0	0	1	0	0	0	0	0
frPv12.365		M	Fraser_river	Late	8	2012	0	0	0	0	0	0	0	0	0	0	0	0	0	0	0	0	1	0	0	0	0	0
frPv12.367		M	Fraser_river	Late	8	2012	0	0	0	0	0	0	0	0.048309179	0	0	0	0	0	0	0	0	0.951690821	0	0	0	0	0
frPv12.368		M	Fraser_river	Late	8	2012	0	0	0	0	0	0	0	0	0	0	0	0	0	0	0	0	1.000000001	0	0	0	0	0
frPv12.369		M	Fraser_river	Late	8	2012	0	0	0	0	0	0	0	0	0	0	0	0	0	0	0	0	1	0	0	0	0	0
frPv12.196		F	Fraser_river	Late	7	2012	0	0	0	0	0.017751479	0.112426036	0	0.065088758	0	0	0	0	0	0.01183432	0.538461539	0	0.213017752	0	0	0	0	0.041420119
frPv12.208		F	Fraser_river	Late	7	2012	0	0	0	0	0	0.943289225	0	0	0	0	0	0	0	0	0	0	0.056710775	0	0	0	0	0
frPv12.189		M	Fraser_river	Late	7	2012	0	0	0	0	0	0	0	0	0	0	0	0	0	0	0	0	1	0	0	0	0	0
frPv12.190		M	Fraser_river	Late	7	2012	0	0	0	0	0	0.012251149	0	0	0	0	0	0	0	0	0	0	0.987748851	0	0	0	0	0
frPv12.191		M	Fraser_river	Late	7	2012	0	0	0	0	0	0	0	0	0	0	0	0	0	0.106422018	0	0	0.893577981	0	0	0	0	0
frPv12.195		M	Fraser_river	Late	7	2012	0	0	0	0	0	0	0	0	0	0	0	0	0	0	0.286021505	0	0.643010753	0	0	0	0	0.070967742
frPv12.197		M	Fraser_river	Late	7	2012	0	0	0	0	0	0	0	0	0	0	0	0	0	0	0	0	1	0	0	0	0	0
frPv12.198		M	Fraser_river	Late	7	2012	0	0	0	0	0	0	0	0	0	0	0	0	0	0	0	0	1	0	0	0	0	0
frPv12.199		M	Fraser_river	Late	7	2012	0	0	0	0	0	0.040707965	0	0	0	0	0	0	0	0	0	0	0.959292035	0	0	0	0	0
frPv12.200		M	Fraser_river	Late	7	2012	0	0	0	0	0	0.036832413	0	0	0	0	0	0	0	0	0.02946593	0	0.933701657	0	0	0	0	0
frPv12.201		M	Fraser_river	Late	7	2012	0	0	0	0	0	0	0	0	0	0	0	0	0	0	0	0	1	0	0	0	0	0
frPv12.204		M	Fraser_river	Late	7	2012	0	0	0	0	0	0.013330556	0	0.012080817	0	0	0	0	0	0	0	0	0.924390752	0	0	0	0	0.050197875
frPv12.205		M	Fraser_river	Late	7	2012	0	0	0	0	0	0	0	0	0	0	0	0	0	0	0.507085408	0	0.395250862	0	0	0	0	0.09766373
frPv12.209		M	Fraser_river	Late	7	2012	0	0	0	0	0	0	0	0	0	0	0	0	0	0	0	0	1	0	0	0	0	0
frPv12.210		M	Fraser_river	Late	7	2012	0	0	0	0	0	0	0	0	0	0	0	0	0	0	0	0	1	0	0	0	0	0
frPv12.211		M	Fraser_river	Late	7	2012	0	0	0	0	0	0	0	0	0	0	0	0	0	0	0	0	0.909035034	0	0	0	0	0.090964966
frPv12.212		M	Fraser_river	Late	7	2012	0	0	0	0	0	0.035230352	0	0.013550136	0	0	0	0	0	0	0	0	0.91598916	0	0	0	0	0.035230352
frPv12.213		M	Fraser_river	Late	7	2012	0	0	0	0	0	0	0	0	0	0	0	0	0	0	0	0	1	0	0	0	0	0
frPv12.214		M	Fraser_river	Late	7	2012	0	0	0	0	0	0.048341232	0	0	0	0	0	0	0	0	0	0	0.951658768	0	0	0	0	0
frPv12.215		M	Fraser_river	Late	7	2012	0	0	0	0	0	0.023369036	0	0	0	0	0	0	0	0	0	0	0.976630964	0	0	0	0	0
frPv12.216		M	Fraser_river	Late	7	2012	0	0	0	0	0	0	0	0	0	0	0	0	0	0.045581767	0	0	0.954418233	0	0	0	0	0
frPv12.217		M	Fraser_river	Late	7	2012	0	0	0	0	0	0	0	0	0	0	0	0	0	0	0	0	1	0	0	0	0	0
frPv12.219		M	Fraser_river	Late	7	2012	0	0	0	0	0	0.050228311	0	0	0	0	0	0	0	0	0	0	0.949771689	0	0	0	0	0
frPv12.493		F	Fraser_river	Late	9	2012	0	0	0	0	0	1	0	0	0	0	0	0	0	0	0	0	0	0	0	0	0	0
frPv12.494		F	Fraser_river	Late	9	2012	0	0	0	0	0	0	0	0	0	0	0	0	0	0	0	0	1	0	0	0	0	0
frPv12.496		F	Fraser_river	Late	9	2012	0	0	0	0	0	0.01025641	0	0.01025641	0	0	0	0	0	0	0.979487179	0	0	0	0	0	0	0
frPv12.501		F	Fraser_river	Late	9	2012	0	0	0	0	0	0	0	0	0	0	0	0	0	0	0	0	1	0	0	0	0	0
frPv12.514		F	Fraser_river	Late	9	2012	0	0	0	0	0	0.023041475	0	0	0	0	0	0	0	0	0.976958525	0	0	0	0	0	0	0
frPv12.001		M	Fraser_river	Early	5	2012	0	0	0	0	0	0.989391796	0.010608204	0	0	0	0	0	0	0	0	0	0	0	0	0	0	0
frPv12.002		M	Fraser_river	Early	5	2012	0	0	0	0	0	0.285919954	0	0	0	0	0	0	0	0	0	0	0	0	0	0	0	0.714080046
frPv12.003		M	Fraser_river	Early	5	2012	0	0	0	0	0.076923077	0.5	0	0.269230769	0	0	0	0	0	0	0	0	0.038461538	0	0	0	0	0.115384615
frPv12.004		M	Fraser_river	Early	5	2012	0	0	0	0	0	0.050761421	0	0.918781726	0	0	0	0	0	0	0	0	0.015228426	0	0	0	0	0.015228426
frPv12.005		M	Fraser_river	Early	5	2012	0	0	0	0	0	0	0	0	0	0	0	0	0	0	0	1	0	0	0	0	0	0
frPv12.006		M	Fraser_river	Early	5	2012	0	0	0	0	0	0.436521739	0	0	0	0	0	0	0	0	0	0	0.563478261	0	0	0	0	0
frPv12.007		M	Fraser_river	Early	5	2012	0	0	0	0.107769424	0	0.160401003	0	0.175438597	0	0	0	0	0.348370927	0	0	0	0	0	0	0	0	0.20802005
frPv12.008		M	Fraser_river	Early	5	2012	0	0	0	0.113772455	0	0.223952096	0	0.216766467	0	0	0	0	0.360479042	0	0.045508982	0	0	0	0	0	0	0.039520958
frPv12.009		M	Fraser_river	Early	5	2012	0	0	0	0	0.066185319	0.045728038	0	0.028880866	0	0	0	0	0.859205776	0	0	0	0	0	0	0	0	0
frPv12.010		M	Fraser_river	Early	5	2012	0	0	0	0	0	0.350411711	0	0	0	0	0	0	0.083714547	0	0	0	0.565873742	0	0	0	0	0
frPv12.011		M	Fraser_river	Early	5	2012	0	0	0	0	0	0.904700579	0	0	0	0	0	0	0.07598197	0	0	0	0	0	0	0	0	0.01931745
frPv12.012		M	Fraser_river	Early	5	2012	0	0	0	0	0.824324324	0.060810811	0	0.02027027	0	0	0	0	0	0	0	0	0.060810811	0	0	0	0	0.033783784
frPv12.013		M	Fraser_river	Early	5	2012	0	0	0	0	0	0.83551006	0	0	0	0	0	0	0.16448994	0	0	0	0	0	0	0	0	0
frPv12.491		M	Fraser_river	Late	9	2012	0	0	0	0	0	0.010238908	0	0	0	0	0	0	0	0	0	0	0.989761092	0	0	0	0	0
frPv12.492		M	Fraser_river	Late	9	2012	0	0	0	0	0	0	0	0	0	0	0	0	0	0	0.028784648	0	0.971215352	0	0	0	0	0
frPv12.495		M	Fraser_river	Late	9	2012	0	0	0	0	0	0	0	0	0	0	0	0	0	0	0	0	1	0	0	0	0	0
frPv12.500		M	Fraser_river	Late	9	2012	0	0	0	0	0	0	0	0.411140584	0	0	0	0	0	0	0.116710875	0	0.472148541	0	0	0	0	0
frPv12.503		M	Fraser_river	Late	9	2012	0	0	0	0	0	0	0	0	0	0	0	0	0	0	0	0	1	0	0	0	0	0
frPv12.504		M	Fraser_river	Late	9	2012	0	0	0	0	0	0	0	0	0	0	0	0	0	0	0	0	1	0	0	0	0	0
frPv12.505		M	Fraser_river	Late	9	2012	0	0	0	0	0	0	0	0	0	0	0	0	0	0	0	0	1	0	0	0	0	0
frPv12.506		M	Fraser_river	Late	9	2012	0	0	0	0	0	0	0	0	0	0	0	0	0	0	0	0	1	0	0	0	0	0
frPv12.509		M	Fraser_river	Late	9	2012	0	0	0	0	0	0	0	0	0	0	0	0	0	0	0	0	1	0	0	0	0	0
frPv12.510		M	Fraser_river	Late	9	2012	0	0	0	0	0	0.024691358	0	0.012345679	0	0	0	0	0	0	0	0	0.962962963	0	0	0	0	0
frPv12.512		M	Fraser_river	Late	9	2012	0	0	0	0	0	0.011152416	0	0	0	0	0	0	0	0	0	0	0.988847583	0	0	0	0	0
frPv12.513		M	Fraser_river	Late	9	2012	0	0	0	0	0	0	0	0	0	0	0	0	0	0	0	0	1	0	0	0	0	0
frPv13.075		F	Fraser_river	Early	4	2013	0	0	0	0	0	0	0	0.025245098	0	0	0	0	0.028431373	0	0	0	0.946323529	0	0	0	0	0
frPv13.080		F	Fraser_river	Early	4	2013	0	0	0	0	0	0	0	0	0	0	0	0	0.870172556	0	0	0	0	0	0	0	0	0.129827445
frPv13.085		F	Fraser_river	Early	4	2013	0	0	0	0	0	0	0	0	0	0	0	0	0	0	0	0	0	0	0	0	0	1
frPv13.089		F	Fraser_river	Early	4	2013	0	0	0	0	0	0	0	0	0	0	0	0	0.855621302	0	0	0	0	0	0	0	0	0.144378698
frPv13.095		F	Fraser_river	Early	4	2013	0	0	0	0	0	0	0	0	0	0	0	0	0.820512821	0	0.081447964	0	0	0	0	0	0	0.098039216
frPv13.076		M	Fraser_river	Early	4	2013	0	0	0	0	0	0	0	0	0	0	0	0	0.170900693	0	0	0	0	0	0	0	0	0.829099307
frPv13.079		M	Fraser_river	Early	4	2013	0	0	0	0	0	0	0	0	0	0	0	0	0.013535463	0	0	0	0	0	0	0	0	0.986464537
frPv13.081		M	Fraser_river	Early	4	2013	0	0	0	0	0	0	0	0	0	0	0	0	0.577676538	0	0	0	0	0	0	0	0	0.422323462
frPv13.083		M	Fraser_river	Early	4	2013	0	0	0	0	0	0	0	0	0	0	0	0	0.988969359	0	0	0	0	0	0	0	0	0.011030641
frPv13.084		M	Fraser_river	Early	4	2013	0	0	0	0	0	0	0	0	0	0	0	0	0.777637131	0	0	0	0	0	0	0	0	0.222362869
frPv13.086		M	Fraser_river	Early	4	2013	0	0	0	0	0	0	0	0	0	0	0	0	0.986461912	0	0	0	0	0	0	0	0	0.013538089
frPv13.090		M	Fraser_river	Early	4	2013	0	0	0	0	0	0	0	0	0	0	0	0	0.986661331	0	0	0	0	0	0	0	0	0.013338669
frPv13.092		M	Fraser_river	Early	4	2013	0	0	0	0	0	0	0	0	0	0	0	0	0.085798817	0	0	0	0	0	0	0	0	0.914201183
frPv13.094		M	Fraser_river	Early	4	2013	0	0	0	0	0	0	0	0	0	0	0	0	0	0	0	0	1	0	0	0	0	0
frPv12.668		F	Fraser_river	Late	10	2012	0	0	0	0	0	0	0	0	0	0	0	0	0	0	0	0	1	0	0	0	0	0
frPv12.669		F	Fraser_river	Late	10	2012	0	0	0	0	0	0	0	0	0	0	0	0	0	0	0	0	1	0	0	0	0	0
frPv12.672		F	Fraser_river	Late	10	2012	0	0	0	0	0	0.24496124	0	0	0	0	0	0	0	0	0	0	0.742635659	0	0	0	0	0.012403101
frPv12.677		F	Fraser_river	Late	10	2012	0	0	0	0	0	0	0	0	0	0	0	0	0	0	0	0	1	0	0	0	0	0
frPv12.679		F	Fraser_river	Late	10	2012	0	0	0	0	0	0	0	0	0	0	0	0	0	0	0	0	1	0	0	0	0	0
frPv12.661		M	Fraser_river	Late	10	2012	0	0	0	0	0	0	0	0	0	0	0	0	0	0	0	0	1.000000001	0	0	0	0	0
frPv12.662		M	Fraser_river	Late	10	2012	0	0	0	0	0	0	0	0	0	0	0	0	0	0	0	0	1	0	0	0	0	0
frPv12.663		M	Fraser_river	Late	10	2012	0	0	0	0	0	0	0	0	0	0	0	0	0	0	0	0	1	0	0	0	0	0
frPv12.665		M	Fraser_river	Late	10	2012	0	0	0	0	0	0	0	0	0	0	0	0	0	0	0	0	1	0	0	0	0	0
frPv12.667		M	Fraser_river	Late	10	2012	0	0	0	0	0	0	0	0	0	0	0	0	0	0	0	0	1	0	0	0	0	0
frPv12.670		M	Fraser_river	Late	10	2012	0	0	0	0	0	0	0	0	0	0	0	0	0	0	0	0	1	0	0	0	0	0
frPv12.674		M	Fraser_river	Late	10	2012	0	0	0	0	0	0	0	0	0	0	0	0	0	0	0	0	0.86797066	0	0	0	0.13202934	0
frPv12.675		M	Fraser_river	Late	10	2012	0	0	0	0	0	0	0	0	0	0	0	0	0	0	0	0	1	0	0	0	0	0
frPv12.676		M	Fraser_river	Late	10	2012	0	0	0	0	0	0	0	0	0	0	0	0	0	0	0	0	1	0	0	0	0	0
frPv12.678		M	Fraser_river	Late	10	2012	0	0	0	0	0	0.017730496	0	0	0	0	0	0	0	0	0	0	0.982269504	0	0	0	0	0
frPv12.680		M	Fraser_river	Late	10	2012	0	0	0	0	0	0	0	0	0	0	0	0	0	0	0	0	1	0	0	0	0	0
frPv12.681		M	Fraser_river	Late	10	2012	0	0	0	0	0	0	0	0	0	0	0	0	0	0	0	0	0.986647927	0	0	0	0	0.013352073
frPv12.682		M	Fraser_river	Late	10	2012	0	0	0	0	0	0	0	0	0	0	0	0	0	0	0	0	1	0	0	0	0	0
Pv16.008	16MA0008	M	Gertrude Island	Early	3	2016	0	0	0	0	0	0	0	0	0	0	0	0	0	0	0	0	0	0	0	0	1	0
Pv16.009	16MA0009	F	Gertrude Island	Early	3	2016	0	0	0	0	0	0	0	0.084753788	0	0	0	0	0	0	0.055397727	0	0	0	0	0	0	0.859848485
Pv16.013	16MA0013	F	Gertrude Island	Early	3	2016	0.13059034	0	0	0	0	0	0	0.051878354	0	0	0	0	0	0	0	0	0	0	0	0	0	0.817531306
Pv16.092	16MA0090	F	Gertrude Island	Early	2	2016	0.818493151	0	0	0	0	0	0	0.181506849	0	0	0	0	0	0	0	0	0	0	0	0	0	0
Pv16.093	16MA0091	M	Gertrude Island	Early	2	2016	0	0	0	0	0	0	0	0	0	0	0	0	0	0	0	0	0	0	0	0	1	0
Pv16.094	16MA0092	M	Gertrude Island	Early	2	2016	0.335320704	0	0	0	0	0	0	0.289066256	0	0	0	0	0	0	0	0	0	0	0	0	0	0.37561304
Pv16.095	16MA0093	F	Gertrude Island	Early	2	2016	0.03874092	0	0	0	0	0	0	0	0	0	0	0	0	0	0.799233253	0	0	0	0	0	0	0.162025827
Pv16.096	16MA0094	F	Gertrude Island	Early	2	2016	0.317647059	0	0	0	0	0	0	0.282352941	0	0	0	0	0	0	0	0	0	0	0	0	0	0.4
Pv16.097	16MA0095	F	Gertrude Island	Early	2	2016	0.071620172	0	0	0	0	0	0	0.263143777	0	0	0	0	0	0	0	0.02360515	0	0	0	0	0.010997854	0.630633047
Pv16.098	16MA0096	F	Gertrude Island	Early	2	2016	0	0	0	0.467552014	0	0	0	0	0	0	0	0	0	0	0	0	0	0	0	0	0	0.532447986
Pv16.099	16MA0097	U	Gertrude Island	Early	2	2016	0.986238532	0	0	0	0	0	0	0	0	0	0	0	0	0	0	0	0	0	0	0	0	0.013761468
Pv16.100	16MA0098	F	Gertrude Island	Early	2	2016	0	0	0	0.330202043	0	0	0	0	0	0	0	0	0	0	0	0	0	0	0	0	0	0.669797957
Pv16.101	16MA0099	M	Gertrude Island	Early	2	2016	0.138408649	0	0	0	0	0	0	0.507747496	0	0	0	0	0	0	0	0	0	0	0	0	0	0.353843854
Pv16.102	16MA0100	F	Gertrude Island	Early	2	2016	0	0	0	0.788798273	0	0	0	0	0	0	0	0	0	0	0	0	0	0	0	0	0	0.211201727
Pv16.103	16MA0101	F	Gertrude Island	Early	2	2016	0	0	0	0.963299664	0	0	0	0	0	0	0	0	0	0	0	0	0	0	0	0	0	0.036700337
Pv16.104	16MA0102	F	Gertrude Island	Early	2	2016	0	0	0	0.243243243	0	0	0	0	0	0	0	0	0	0	0	0	0	0	0	0	0	0.756756757
Pv16.105	16MA0103	M	Gertrude Island	Early	2	2016	0.15610233	0	0	0	0	0	0	0.538373798	0	0	0	0	0	0	0	0	0	0	0	0	0	0.305523872
Pv16.106	16MA0104	M	Gertrude Island	Early	2	2016	0.02849076	0	0	0.032854209	0	0	0	0.319045175	0	0	0	0	0	0	0.021047228	0	0.012577002	0	0	0	0	0.585985626
Pv16.107	16MA0105	F	Gertrude Island	Early	2	2016	0.115021008	0	0	0.019432773	0	0	0	0.038865546	0	0	0	0	0	0	0	0	0	0	0	0	0	0.826680672
Pv16.108	16MA0106	F	Gertrude Island	Early	2	2016	0.015238095	0	0	0.04047619	0	0	0	0.377142857	0	0	0	0	0	0	0.015238095	0	0	0	0	0	0	0.551904762
Pv16.109	16MA0107	M	Gertrude Island	Early	2	2016	0.036725325	0	0	0	0	0	0	0	0	0	0	0	0	0	0	0	0	0	0	0	0	0.963274675
Pv16.110	16MA0108	F	Gertrude Island	Early	2	2016	0.125068568	0	0	0	0	0	0	0.554580362	0	0	0	0	0	0	0	0	0	0	0	0	0	0.32035107
Pv16.111	16MA0109	F	Gertrude Island	Early	2	2016	0	0	0	0.033769063	0	0	0	0.966230937	0	0	0	0	0	0	0	0	0	0	0	0	0	0
Pv16.112	16MA0110	F	Gertrude Island	Early	2	2016	0	0	0	0	0	0	0	0	0	0	0	0	0	0	0	0	0	0	0	0	0	1
Pv16.113	16MA0111	F	Gertrude Island	Early	2	2016	0	0	0	1	0	0	0	0	0	0	0	0	0	0	0	0	0	0	0	0	0	0
Pv16.114	16MA0112	M	Gertrude Island	Early	2	2016	0	0	0	0.338607595	0	0	0	0.408227848	0	0	0	0	0	0	0	0	0	0	0	0	0	0.253164557
Pv16.115	16MA0113	F	Gertrude Island	Early	2	2016	0	0	0	0	0	0	0	0	0	0	0	0	0	0	0.511278195	0	0.488721805	0	0	0	0	0
Pv16.116	16MA0114	F	Gertrude Island	Early	2	2016	0	0	0	0	0	0	0	1	0	0	0	0	0	0	0	0	0	0	0	0	0	0
Pv16.117	16MA0115	F	Gertrude Island	Early	2	2016	0.061704724	0	0	0	0	0	0	0.400906397	0	0	0	0	0	0	0	0	0	0	0	0	0	0.537388879
Pv16.118	16MA0116	F	Gertrude Island	Early	2	2016	0	0	0	0.355932203	0	0	0	0.237288135	0	0	0	0	0	0	0	0	0	0	0	0	0	0.406779661
Pv16.119	16MA0117	M	Gertrude Island	Early	2	2016	0.015748031	0	0	0	0	0	0	0.015748031	0	0	0	0	0	0	0	0.968503937	0	0	0	0	0	0
Pv16.120	16MA0118	F	Gertrude Island	Early	2	2016	0	0	0	0.058823529	0	0	0	0.013071895	0	0	0	0	0	0	0	0	0	0	0	0	0.013071895	0.91503268
Pv16.121	16MA0119	F	Gertrude Island	Early	2	2016	0	0	0	0.100125997	0	0	0	0	0	0	0	0	0	0	0	0	0	0	0	0	0	0.899874003
Pv16.122	16MA0120	F	Gertrude Island	Early	2	2016	0	0	0	0	0	0	0	1	0	0	0	0	0	0	0	0	0	0	0	0	0	0
Pv16.123	16MA0121	M	Gertrude Island	Early	2	2016	0	0	0	0.106557377	0	0	0	0.169398907	0	0	0	0	0	0	0	0	0	0	0	0	0	0.724043716
Pv16.124	16MA0122	F	Gertrude Island	Early	2	2016	0	0	0	0	0	0.169082126	0	0.512077295	0	0	0	0	0	0	0	0	0	0	0	0	0.31884058	0
Pv16.171	16MA0169	M	Gertrude Island	Early	1	2016	0	0	0	0	0	0	0	0.067414361	0	0	0	0	0	0	0	0	0	0	0	0	0	0.93258564
Pv16.172	16MA0170	M	Gertrude Island	Early	1	2016	0.242255566	0	0	0	0	0	0	0.420135527	0	0	0	0	0	0	0	0	0	0	0	0	0	0.337608906
Pv16.173	16MA0171	F	Gertrude Island	Early	1	2016	0	0	0	0	0	0.75261324	0	0	0	0	0	0	0	0	0	0	0	0	0	0	0.24738676	0
Pv16.174	16MA0172	F	Gertrude Island	Early	1	2016	0	0	0	0	0	0	0	0.96615428	0	0	0	0	0	0	0	0	0	0	0	0	0.03384572	0
Pv16.175	16MA0173	U	Gertrude Island	Early	1	2016	0.151584253	0	0	0.049087854	0	0	0	0	0	0	0	0	0	0	0	0	0	0	0	0	0	0.799327892
Pv16.209	16MA0207	F	Gertrude Island	Early	2	2016	0	0	0	0.148778682	0	0	0	0	0	0	0	0	0	0	0.831236122	0	0	0	0	0	0	0.019985196
Pv16.210	16MA0208	F	Gertrude Island	Early	2	2016	0.064400287	0	0	0	0	0	0	0.592291118	0	0	0	0	0	0	0	0	0	0	0	0	0	0.343308595
Pv16.211	16MA0209	M	Gertrude Island	Early	2	2016	0.078437404	0	0	0	0	0	0	0.148800369	0	0	0	0	0	0	0.079360197	0	0	0	0	0	0	0.69340203
Pv16.212	16MA0210	M	Gertrude Island	Early	2	2016	0	0	0	0.071143995	0	0	0	0	0	0	0	0	0	0	0	0	0	0	0	0	0	0.928856005
Pv16.213	16MA0211	F	Gertrude Island	Early	2	2016	0.063957597	0	0	0	0.381978799	0	0	0.156890459	0	0	0	0	0	0	0	0	0	0	0	0	0	0.397173145
Pv16.214	16MA0212	M	Gertrude Island	Early	2	2016	0	0	0	0.145617978	0	0	0	0	0	0	0	0	0	0	0	0	0	0	0	0	0	0.854382022
Pv16.215	16MA0213	M	Gertrude Island	Early	2	2016	0.567164179	0	0	0	0	0	0	0.236880116	0	0	0	0	0	0	0	0	0	0	0	0	0	0.195955705
Pv16.287	16MA0285	M	Gertrude Island	Early	6	2016	0.115826261	0	0	0	0	0	0	0	0	0	0	0	0	0	0.884173739	0	0	0	0	0	0	0
Pv16.292	16MA0290	F	Gertrude Island	Early	6	2016	0	0	0	0	0	0	0	1	0	0	0	0	0	0	0	0	0	0	0	0	0	0
Pv16.293	16MA0291	U	Gertrude Island	Early	6	2016	0	0	0	0	0	1	0	0	0	0	0	0	0	0	0	0	0	0	0	0	0	0
Pv16.301	16MA0299	U	Gertrude Island	Early	5	2016	0	0	0	0	0	0	0	1	0	0	0	0	0	0	0	0	0	0	0	0	0	0
Pv16.303	16MA0301	F	Gertrude Island	Early	5	2016	0.135023989	0	0	0	0	0	0	0.864976011	0	0	0	0	0	0	0	0	0	0	0	0	0	0
Pv16.304	16MA0302	F	Gertrude Island	Early	5	2016	0	0	0	0	0	1	0	0	0	0	0	0	0	0	0	0	0	0	0	0	0	0
Pv16.305	16MA0303	U	Gertrude Island	Early	5	2016	0.437845304	0	0	0	0	0	0	0.562154696	0	0	0	0	0	0	0	0	0	0	0	0	0	0
Pv16.306	16MA0304	M	Gertrude Island	Early	5	2016	0.064090254	0	0	0	0	0.553288526	0	0.332453193	0	0	0	0	0	0	0	0	0.050168027	0	0	0	0	0
Pv16.316	16MA0314	F	Gertrude Island	Early	3	2016	0	0	0	0.040567951	0	0	0	0.535496958	0	0	0	0	0	0.034482759	0	0	0	0	0	0	0.389452333	0
Pv16.317	16MA0315	U	Gertrude Island	Early	3	2016	0.013185288	0	0	0	0	0	0	0.541522091	0	0	0	0	0	0	0	0.379828823	0	0	0	0	0	0.065463798
Pv16.318	16MA0316	F	Gertrude Island	Early	3	2016	0.021584952	0	0	0	0	0	0	0.298951588	0	0	0	0	0	0	0.070921986	0	0	0	0	0	0	0.608541474
Pv16.319	16MA0317	F	Gertrude Island	Early	3	2016	0	0	0	0	0	0.831301804	0	0	0	0	0	0	0	0	0	0	0	0	0	0	0.168698196	0
Pv16.320	16MA0318	F	Gertrude Island	Early	3	2016	0.10054149	0	0	0.040392214	0	0	0	0.136250549	0	0	0	0	0	0	0.138884824	0	0	0	0	0	0	0.583930923
Pv16.325	16MA0323	U	Gertrude Island	Early	2	2016	0.584841076	0	0	0.042705786	0	0	0	0.219396903	0	0	0	0	0	0	0.014995925	0	0	0	0	0	0	0.13806031
Pv16.326	16MA0324	F	Gertrude Island	Early	2	2016	0.862142422	0	0	0	0	0	0	0.094035301	0	0	0	0	0	0	0	0	0	0	0	0	0	0.043822276
Pv16.429	16MA0427	U	Gertrude Island	Early	5	2016	0	0	0	0	0	0	0	0.9410903	0	0	0	0	0	0	0	0	0	0	0	0	0	0.0589097
Pv16.430	16MA0428	U	Gertrude Island	Early	5	2016	0	0	0	0	0	0	0	0.029070493	0	0	0	0	0	0	0	0	0	0	0	0	0.970929507	0
Pv16.431	16MA0429	U	Gertrude Island	Early	5	2016	0.419512195	0	0	0	0	0	0	0.580487805	0	0	0	0	0	0	0	0	0	0	0	0	0	0
Pv16.432	16MA0430	U	Gertrude Island	Early	5	2016	0	0	0	0	0	0	0	1	0	0	0	0	0	0	0	0	0	0	0	0	0	0
Pv16.433	16MA0431	U	Gertrude Island	Early	5	2016	0	0	0	0	0	1	0	0	0	0	0	0	0	0	0	0	0	0	0	0	0	0
Pv16.434	16MA0432	U	Gertrude Island	Early	5	2016	0	0	0	0	0	1	0	0	0	0	0	0	0	0	0	0	0	0	0	0	0	0
Pv16.436	16MA0434	U	Gertrude Island	Early	5	2016	0.933609959	0	0	0.021991701	0	0.04439834	0	0	0	0	0	0	0	0	0	0	0	0	0	0	0	0
Pv16.437	16MA0435	U	Gertrude Island	Early	5	2016	0	0	0	0	0	0	0	1	0	0	0	0	0	0	0	0	0	0	0	0	0	0
Pv16.438	16MA0436	U	Gertrude Island	Early	5	2016	0	0	0	0	0	0.83896679	0	0.121180812	0	0	0	0	0	0	0	0.039852399	0	0	0	0	0	0
Pv16.439	16MA0437	U	Gertrude Island	Early	5	2016	0	0	0	0	0	1	0	0	0	0	0	0	0	0	0	0	0	0	0	0	0	0
Pv16.440	16MA0438	U	Gertrude Island	Early	5	2016	0	0	0	0	0	0	0	1	0	0	0	0	0	0	0	0	0	0	0	0	0	0
Pv16.441	16MA0439	U	Gertrude Island	Early	5	2016	0	0	0	0	0	1	0	0	0	0	0	0	0	0	0	0	0	0	0	0	0	0
Pv16.443	16MA0441	F	Gertrude Island	Early	5	2016	0.568527919	0	0	0	0	0	0	0.304568528	0	0	0	0	0	0	0.065989848	0	0	0	0	0	0	0.060913706
Pv16.444	16MA0442	M	Gertrude Island	Early	5	2016	0.304281346	0	0	0	0	0.685015291	0	0	0	0	0	0	0	0	0.010703364	0	0	0	0	0	0	0
Pv16.445	16MA0443	U	Gertrude Island	Early	5	2016	0	0	0	0	0	0.244389027	0	0	0	0	0	0	0	0	0	0	0.755610973	0	0	0	0	0
Pv16.446	16MA0444	U	Gertrude Island	Early	5	2016	0	0	0	0	0	0.214285714	0	0.714285714	0	0	0	0	0.028571429	0	0	0	0	0	0	0	0	0.042857143
Pv16.447	16MA0445	F	Gertrude Island	Early	5	2016	0	0	0	0.212048193	0	0	0	0.787951807	0	0	0	0	0	0	0	0	0	0	0	0	0	0
Pv16.448	16MA0446	F	Gertrude Island	Early	5	2016	0	0	0	0	0	0.105263158	0	0	0	0	0	0	0	0	0	0	0	0	0	0	0	0.894736842
Pv16.450	16MA0448	M	Gertrude Island	Early	5	2016	0	0	0	0.780197518	0	0	0	0.067358825	0	0	0	0	0	0	0	0	0	0	0	0	0	0.152443657
Pv16.451	16MA0449	F	Gertrude Island	Early	5	2016	0	0	0	0	0	1	0	0	0	0	0	0	0	0	0	0	0	0	0	0	0	0
Pv16.452	16MA0450	M	Gertrude Island	Early	5	2016	0	0	0	0	0	0	0	0.519480519	0	0	0	0	0	0	0.461038961	0	0	0	0	0	0	0.019480519
Pv16.453	16MA0451	M	Gertrude Island	Early	5	2016	0	0	0	0	0	0	0	1	0	0	0	0	0	0	0	0	0	0	0	0	0	0
Pv16.454	16MA0452	M	Gertrude Island	Early	5	2016	0	0	0	0	0	0.348773842	0	0.651226158	0	0	0	0	0	0	0	0	0	0	0	0	0	0
Pv16.456	16MA0454	F	Gertrude Island	Early	5	2016	0	0	0	0	0	0	0	1	0	0	0	0	0	0	0	0	0	0	0	0	0	0
Pv16.457	16MA0455	U	Gertrude Island	Early	5	2016	0	0	0	0	0	0.902439024	0	0.097560976	0	0	0	0	0	0	0	0	0	0	0	0	0	0
Pv16.458	16MA0456	M	Gertrude Island	Early	5	2016	0	0	0	0	0	0.955696203	0	0	0	0	0	0	0	0	0	0	0.03164557	0	0	0	0	0.012658228
Pv16.459	16MA0457	F	Gertrude Island	Early	5	2016	0.209150327	0	0	0	0	0	0	0.790849673	0	0	0	0	0	0	0	0	0	0	0	0	0	0
Pv16.460	16MA0458	U	Gertrude Island	Early	5	2016	0.132914234	0	0	0	0	0.197575213	0	0.669510552	0	0	0	0	0	0	0	0	0	0	0	0	0	0
Pv16.461	16MA0459	M	Gertrude Island	Early	5	2016	0.346704871	0	0	0.283667622	0	0.111747851	0	0.18051576	0	0	0	0	0	0	0.037249284	0	0	0	0	0	0	0.040114613
Pv16.462	16MA0460	M	Gertrude Island	Early	5	2016	0	0	0	0	0	0.40774989	0	0	0	0	0	0	0	0	0	0	0.488331132	0.103918978	0	0	0	0
Pv16.463	16MA0461	M	Gertrude Island	Early	5	2016	0.288990826	0	0	0	0	0.013761468	0	0.385321101	0	0	0	0	0	0	0	0	0	0	0	0	0	0.311926606
Pv16.464	16MA0462	F	Gertrude Island	Early	5	2016	0	0	0	0	0	0.239352641	0	0	0	0	0	0	0	0	0	0	0	0	0	0	0	0.760647359
Pv16.483	16MA0481	F	Gertrude Island	Early	5	2016	0	0	0	0	0	0	0	1	0	0	0	0	0	0	0	0	0	0	0	0	0	0
Pv16.518	16MA0516	F	Gertrude Island	Late	7	2016	0	0	0	0	0	0	0	0	0	0	0	0	0	0	0	0	0	0	0	0	1	0
Pv16.519	16MA0517	M	Gertrude Island	Late	7	2016	0	0	0	0	0	0.932341002	0	0.067658999	0	0	0	0	0	0	0	0	0	0	0	0	0	0
Pv16.520	16MA0518	F	Gertrude Island	Late	7	2016	0.37749004	0	0	0.131474104	0	0	0	0.338645419	0	0	0	0	0	0	0	0	0	0	0	0	0.152390438	0
Pv16.521	16MA0519	F	Gertrude Island	Late	7	2016	0	0	0	0	0	0	0	0	0	0	0	0	0	0	0	0	0	0	0	0	1	0
Pv16.522	16MA0520	M	Gertrude Island	Late	7	2016	0.326321467	0	0	0	0	0.054476807	0	0.144552319	0	0	0	0	0	0	0.082524272	0.20819849	0	0	0	0	0	0.183926645
Pv16.523	16MA0521	F	Gertrude Island	Late	7	2016	0	0	0	0	0	1	0	0	0	0	0	0	0	0	0	0	0	0	0	0	0	0
Pv16.524	16MA0522	M	Gertrude Island	Late	7	2016	0	0	0	0	0	0.050561798	0	0	0	0	0	0	0	0	0	0	0.949438202	0	0	0	0	0
Pv16.525	16MA0523	M	Gertrude Island	Late	7	2016	0.144067797	0	0	0	0	0	0	0.097457627	0	0	0	0	0	0	0.758474576	0	0	0	0	0	0	0
Pv16.526	16MA0524	M	Gertrude Island	Late	7	2016	0	0	0	0.011978705	0	0	0	0.988021296	0	0	0	0	0	0	0	0	0	0	0	0	0	0
Pv16.527	16MA0525	U	Gertrude Island	Late	7	2016	0	0	0	0	0	0	0	0	0	0	0	0	0	0	0	0	0	0	0	0	0	1
Pv16.528	16MA0526	M	Gertrude Island	Late	7	2016	0	0	0	0	0	0	0	1	0	0	0	0	0	0	0	0	0	0	0	0	0	0
Pv16.529	16MA0527	F	Gertrude Island	Late	7	2016	0.011396011	0	0	0.225071225	0	0.017094017	0	0	0	0	0	0	0	0	0	0	0	0	0	0	0.143874644	0.602564103
Pv16.530	16MA0528	M	Gertrude Island	Late	7	2016	0	0	0	0	0	0	0	1	0	0	0	0	0	0	0	0	0	0	0	0	0	0
Pv16.531	16MA0529	M	Gertrude Island	Late	7	2016	0.047729919	0	0	0	0	0	0	0	0	0	0	0	0	0	0.206053551	0.555296857	0	0	0	0	0	0.190919674
Pv16.532	16MA0530	M	Gertrude Island	Late	7	2016	0	0	0	0	0	0	0	0.953556731	0	0	0	0	0	0	0	0	0	0	0	0	0.046443269	0
Pv16.533	16MA0531	M	Gertrude Island	Late	7	2016	0	0	0	0	0	0	0	0	0	0	0	0	0	0	1	0	0	0	0	0	0	0
Pv16.534	16MA0532	F	Gertrude Island	Late	7	2016	0.133627019	0	0	0.669603524	0	0	0	0	0	0	0	0	0	0	0	0	0	0	0	0	0	0.196769457
Pv16.535	16MA0533	M	Gertrude Island	Late	7	2016	0	0	0	0	0	0	0	0.799201298	0	0	0	0	0	0	0	0	0.160863597	0	0	0	0.039935105	0
Pv16.536	16MA0534	M	Gertrude Island	Late	7	2016	0	0	0	0	0	0.068627451	0	0.658730159	0	0	0	0	0	0	0.27264239	0	0	0	0	0	0	0
Pv16.537	16MA0535	M	Gertrude Island	Late	7	2016	0.043295638	0	0	0	0	0	0	0	0	0	0	0	0	0	0.956704362	0	0	0	0	0	0	0
Pv16.538	16MA0536	M	Gertrude Island	Late	7	2016	0.25077293	0	0	0.221916867	0	0	0	0	0	0	0	0	0	0	0.527310203	0	0	0	0	0	0	0
Pv16.539	16MA0537	M	Gertrude Island	Late	7	2016	0	0	0	0	0	0	0	0.803514377	0	0	0	0	0	0	0	0	0	0	0	0	0.196485623	0
Pv16.540	16MA0538	F	Gertrude Island	Late	7	2016	0	0	0	0	0	0	0	1	0	0	0	0	0	0	0	0	0	0	0	0	0	0
Pv16.541	16MA0539	M	Gertrude Island	Late	7	2016	0.183937383	0	0	0	0	0	0	0.816062617	0	0	0	0	0	0	0	0	0	0	0	0	0	0
Pv16.542	16MA0540	F	Gertrude Island	Late	7	2016	0.561927283	0	0	0.025864617	0	0	0	0.378510198	0	0	0	0	0	0.033697901	0	0	0	0	0	0	0	0
Pv16.543	16MA0541	F	Gertrude Island	Late	7	2016	0	0	0	0	0	0.01650165	0	0.95709571	0	0	0	0	0	0	0	0	0	0	0	0	0	0.02640264
Pv16.544	16MA0542	M	Gertrude Island	Late	7	2016	0	0	0	0	0	0.03045916	0	0.958175481	0	0	0	0	0	0	0	0	0	0.011365358	0	0	0	0
Pv16.545	16MA0543	M	Gertrude Island	Late	7	2016	0.128378378	0	0	0	0	0	0	0	0	0	0	0	0	0	0.871621622	0	0	0	0	0	0	0
Pv16.547	16MA0545	U	Gertrude Island	Late	7	2016	0.791143575	0	0	0	0	0	0	0	0	0	0	0	0	0	0.078520886	0.108879251	0	0	0	0	0	0.021456289
Pv16.548	16MA0546	M	Gertrude Island	Late	7	2016	0	0	0	0	0	0	0	1	0	0	0	0	0	0	0	0	0	0	0	0	0	0
Pv16.549	16MA0547	F	Gertrude Island	Late	7	2016	0	0	0	0	0	0	0	0	0	0	0	0	0	0	1	0	0	0	0	0	0	0
Pv16.550	16MA0548	F	Gertrude Island	Late	7	2016	0	0	0	0	0	0	0	0	0	0	0	0	0	0	0	0	0	0	0	0	0.323543344	0.676456655
Pv16.551	16MA0549	U	Gertrude Island	Late	7	2016	0	0	0	0	0	0	0	1	0	0	0	0	0	0	0	0	0	0	0	0	0	0
Pv16.552	16MA0550	M	Gertrude Island	Late	7	2016	0	0	0	0	0	0.251098556	0	0.748901444	0	0	0	0	0	0	0	0	0	0	0	0	0	0
Pv16.553	16MA0551	U	Gertrude Island	Late	7	2016	0	0	0	0	0	0	0	1	0	0	0	0	0	0	0	0	0	0	0	0	0	0
Pv16.554	16MA0552	U	Gertrude Island	Late	7	2016	0.657687097	0	0	0.064557265	0	0	0	0.277755639	0	0	0	0	0	0	0	0	0	0	0	0	0	0
Pv16.555	16MA0553	M	Gertrude Island	Late	7	2016	0	0	0	0	0	0	0	1	0	0	0	0	0	0	0	0	0	0	0	0	0	0
Pv16.556	16MA0554	F	Gertrude Island	Late	7	2016	0	0	0	0	0	0	0	0	0	0	0	0	0	0	1	0	0	0	0	0	0	0
Pv16.606	16MA0604	M	Gertrude Island	Early	4	2016	0.085562414	0	0	0	0	0	0	0.892832647	0	0	0	0	0	0	0	0	0	0	0	0	0	0.021604938
Pv16.607	16MA0605	F	Gertrude Island	Early	4	2016	0.198819624	0	0	0	0	0.031722612	0	0.769457765	0	0	0	0	0	0	0	0	0	0	0	0	0	0
Pv16.608	16MA0606	U	Gertrude Island	Early	4	2016	0	0	0	0	0	0	0	0.876852018	0	0	0	0	0	0	0	0	0	0	0	0	0	0.123147982
Pv16.609	16MA0607	M	Gertrude Island	Early	4	2016	0	0	0	0	0	0.665017668	0	0	0	0	0	0	0	0	0	0	0	0	0	0	0	0.334982332
Pv16.610	16MA0608	U	Gertrude Island	Early	4	2016	0	0	0	0.018404908	0	0.134969325	0	0	0	0	0	0	0	0	0	0	0	0	0	0	0	0.846625767
Pv16.611	16MA0609	M	Gertrude Island	Early	4	2016	0	0	0	0	0	0	0	0	0	0	0	0	0	0.451523546	0	0	0.548476454	0	0	0	0	0
Pv16.612	16MA0610	M	Gertrude Island	Early	4	2016	0	0	0	0	0	0.175	0	0.825	0	0	0	0	0	0	0	0	0	0	0	0	0	0
Pv16.613	16MA0611	F	Gertrude Island	Early	4	2016	0.067537757	0	0	0.029356864	0	0	0	0.764296623	0	0	0	0	0	0	0	0	0	0	0	0	0	0.138808756
Pv16.614	16MA0612	F	Gertrude Island	Early	4	2016	0.115470852	0	0	0	0	0	0	0.615751121	0	0	0	0	0	0	0	0	0	0	0	0	0.268778027	0
Pv16.615	16MA0613	F	Gertrude Island	Early	4	2016	0	0	0	0	0	0	0	0	0	0	0	0	0	0	0	0	0	0	1	0	0	0
Pv16.616	16MA0614	F	Gertrude Island	Early	4	2016	0.07266436	0	0	0	0	0.113033449	0	0.814302192	0	0	0	0	0	0	0	0	0	0	0	0	0	0
Pv16.618	16MA0616	F	Gertrude Island	Early	4	2016	0	0	0	0.092975207	0	0	0	0.361570248	0	0	0	0	0	0	0.386363636	0	0	0	0	0	0	0.159090909
Pv16.619	16MA0617	M	Gertrude Island	Early	4	2016	0	0	0	0	0	0	0	0.3	0	0	0	0	0	0	0	0	0	0	0	0	0	0.7
Pv16.620	16MA0618	U	Gertrude Island	Early	4	2016	0	0	0	0.168345324	0	0	0	0	0	0	0	0	0	0	0	0	0	0	0	0	0	0.831654676
Pv16.622	16MA0620	M	Gertrude Island	Early	4	2016	0.244156526	0	0	0	0	0	0	0.692725204	0	0	0	0	0	0	0	0.0484111	0	0	0	0	0	0.01470717
Pv16.623	16MA0621	M	Gertrude Island	Early	4	2016	0.024825784	0	0	0	0	0.266550523	0	0.606271777	0	0	0	0	0	0	0	0	0.049506388	0	0	0	0.019018583	0.033826945
Pv16.624	16MA0622	M	Gertrude Island	Early	4	2016	0.016045983	0	0	0	0	0	0	0.983954018	0	0	0	0	0	0	0	0	0	0	0	0	0	0
Pv16.625	16MA0623	M	Gertrude Island	Early	4	2016	0.208178439	0	0	0	0	0	0	0.791821561	0	0	0	0	0	0	0	0	0	0	0	0	0	0
Pv16.626	16MA0624	F	Gertrude Island	Early	4	2016	0	0	0	0	0	0.54	0	0.46	0	0	0	0	0	0	0	0	0	0	0	0	0	0
Pv16.627	16MA0625	F	Gertrude Island	Early	4	2016	0	0	0	0	0	0	0	0.897917818	0	0	0	0	0	0	0	0	0	0	0	0	0	0.102082182
Pv16.628	16MA0626	U	Gertrude Island	Early	4	2016	0	0	0	0	0	0.306359699	0	0.223843173	0	0	0	0	0	0	0	0	0	0	0	0	0.168680191	0.301116936
Pv16.629	16MA0627	F	Gertrude Island	Early	4	2016	0	0	0	0	0	0.125500222	0	0.107936861	0	0	0	0	0	0	0	0	0	0	0	0	0.766562917	0
Pv16.630	16MA0628	F	Gertrude Island	Early	4	2016	0.019173263	0	0	0	0	0.167634125	0	0.688654354	0	0	0	0	0	0	0	0	0.09885664	0	0	0	0	0.025681618
Pv16.631	16MA0629	F	Gertrude Island	Early	4	2016	0.128916741	0	0	0	0	0	0	0.518352731	0	0	0	0	0	0	0.048343778	0	0.204118174	0	0	0	0	0.100268577
Pv16.632	16MA0630	F	Gertrude Island	Early	4	2016	0.32890727	0	0	0	0	0	0	0.622115803	0	0	0	0	0	0	0.048976926	0	0	0	0	0	0	0
Pv16.633	16MA0631	M	Gertrude Island	Early	4	2016	0.054195438	0	0	0	0	0	0	0.945804561	0	0	0	0	0	0	0	0	0	0	0	0	0	0
Pv16.634	16MA0632	U	Gertrude Island	Early	4	2016	0	0	0	0	0	0	0	1	0	0	0	0	0	0	0	0	0	0	0	0	0	0
Pv16.635	16MA0633	F	Gertrude Island	Early	4	2016	0.719869707	0	0	0.017915309	0	0	0	0.262214984	0	0	0	0	0	0	0	0	0	0	0	0	0	0
Pv16.636	16MA0634	M	Gertrude Island	Early	4	2016	0	0	0	0	0	0	0	0	0	0	0	0	0	0	0	1	0	0	0	0	0	0
Pv16.637	16MA0635	F	Gertrude Island	Early	4	2016	0.071132187	0	0	0	0	0	0	0	0	0	0	0	0	0	0	0	0	0	0	0	0.928867813	0
Pv16.638	16MA0636	M	Gertrude Island	Early	4	2016	0	0	0	0	0	0	0	0.943130347	0	0	0	0	0	0	0	0	0	0	0.056869653	0	0	0
Pv16.639	16MA0637	F	Gertrude Island	Early	4	2016	0.17925943	0	0	0.053754758	0	0	0	0.66547468	0	0	0	0	0	0	0.035298189	0	0	0	0	0	0	0.066212943
Pv16.640	16MA0638	F	Gertrude Island	Early	4	2016	0.097354188	0	0	0	0	0	0	0.289358281	0	0	0	0	0	0	0	0	0	0	0	0	0.50460459	0.108682941
Pv16.641	16MA0639	F	Gertrude Island	Early	4	2016	0	0	0	0.027190332	0	0	0	0.972809668	0	0	0	0	0	0	0	0	0	0	0	0	0	0
Pv16.642	16MA0640	F	Gertrude Island	Early	4	2016	0	0	0	0.025634766	0	0	0	0.257568359	0	0	0	0	0	0	0	0.626953125	0	0	0	0	0	0.08984375
Pv16.643	16MA0641	F	Gertrude Island	Early	4	2016	0	0	0	0	0	0	0	0	0	0	0	0	0	0	0	0	0	0	0	0	1	0
Pv16.644	16MA0642	F	Gertrude Island	Early	4	2016	0	0	0	0	0	0	0	1	0	0	0	0	0	0	0	0	0	0	0	0	0	0
Pv16.645	16MA0643	U	Gertrude Island	Early	4	2016	0	0	0	0	0	0	0	0.984536082	0	0	0	0	0	0	0	0	0	0	0	0	0.015463918	0
Pv16.646	16MA0644	F	Gertrude Island	Early	4	2016	0	0	0	0.415295257	0	0	0	0.346563407	0	0	0	0	0	0	0.238141336	0	0	0	0	0	0	0
Pv16.647	16MA0645	M	Gertrude Island	Early	4	2016	0	0	0	0	0	0.493298368	0	0.506701632	0	0	0	0	0	0	0	0	0	0	0	0	0	0
Pv16.648	16MA0646	F	Gertrude Island	Early	4	2016	0.21	0	0	0	0	0	0	0.618214286	0	0	0	0	0	0	0	0	0	0	0	0	0.171785714	0
Pv16.649	16MA0647	F	Gertrude Island	Early	4	2016	0	0	0	0	0	0	0	1	0	0	0	0	0	0	0	0	0	0	0	0	0	0
Pv16.650	16MA0648	F	Gertrude Island	Early	4	2016	0.598324767	0	0	0	0	0	0	0.107557586	0	0	0	0	0	0	0	0.097658481	0	0	0	0	0.196459166	0
Pv16.651	16MA0649	F	Gertrude Island	Early	4	2016	0	0	0	0	0	0	0	1	0	0	0	0	0	0	0	0	0	0	0	0	0	0
Pv16.653	16MA0651	F	Gertrude Island	Early	4	2016	0	0	0	0	0	0	0	0	0	0	0	0	0	0	0	0	0	0	0	0	1	0
Pv16.654	16MA0652	F	Gertrude Island	Early	4	2016	0	0	0	0	0	0	0	0.96535617	0	0	0	0	0	0	0.020630596	0	0	0	0	0	0	0.014013235
Pv16.655	16MA0653	F	Gertrude Island	Early	4	2016	0	0	0	0	0	0	0	0.467501491	0	0	0	0	0	0	0.404293381	0	0	0	0	0	0	0.128205128
Pv16.656	16MA0654	M	Gertrude Island	Early	4	2016	0.264557388	0	0	0	0	0	0	0.586502861	0	0	0	0	0	0	0	0	0	0	0	0	0	0.148939751
Pv16.657	16MA0655	M	Gertrude Island	Early	4	2016	0	0	0	0	0	0	0	1	0	0	0	0	0	0	0	0	0	0	0	0	0	0
Pv16.658	16MA0656	M	Gertrude Island	Early	4	2016	0	0	0	0	0	0.05792235	0	0.94207765	0	0	0	0	0	0	0	0	0	0	0	0	0	0
Pv16.659	16MA0657	M	Gertrude Island	Early	4	2016	0	0	0	0	0	0	0	0.723688156	0	0	0	0	0	0	0.26161919	0.014692654	0	0	0	0	0	0
Pv16.660	16MA0658	M	Gertrude Island	Early	4	2016	0	0	0	0	0	0.532908705	0	0.467091295	0	0	0	0	0	0	0	0	0	0	0	0	0	0
Pv16.661	16MA0659	M	Gertrude Island	Early	4	2016	0.117965368	0	0	0	0	0	0	0	0	0	0	0	0	0	0	0	0	0	0	0	0.882034632	0
Pv16.663	16MA0661	F	Gertrude Island	Early	4	2016	0.049476689	0	0	0	0	0	0	0.950523311	0	0	0	0	0	0	0	0	0	0	0	0	0	0
Pv16.664	16MA0662	M	Gertrude Island	Early	4	2016	0	0	0	0	0	0	0	1	0	0	0	0	0	0	0	0	0	0	0	0	0	0
Pv16.665	16MA0663	F	Gertrude Island	Early	4	2016	0.026286966	0	0	0	0	0.709748083	0	0.208105148	0	0	0	0	0	0.032493611	0	0	0	0	0	0	0	0.023366192
Pv16.666	16MA0664	U	Gertrude Island	Early	4	2016	0.291845494	0	0	0	0	0	0	0.708154506	0	0	0	0	0	0	0	0	0	0	0	0	0	0
Pv16.667	16MA0665	F	Gertrude Island	Early	4	2016	0	0	0	0	0	1	0	0	0	0	0	0	0	0	0	0	0	0	0	0	0	0
Pv16.668	16MA0666	M	Gertrude Island	Early	4	2016	0	0	0	0	0	0.802244039	0	0.197755961	0	0	0	0	0	0	0	0	0	0	0	0	0	0
Pv16.669	16MA0667	M	Gertrude Island	Early	4	2016	0	0	0	0.352835103	0	0	0	0.647164897	0	0	0	0	0	0	0	0	0	0	0	0	0	0
Pv16.670	16MA0668	M	Gertrude Island	Early	4	2016	0	0	0	0	0	0	0	1	0	0	0	0	0	0	0	0	0	0	0	0	0	0
Pv16.671	16MA0669	F	Gertrude Island	Early	4	2016	0	0	0	0	0	0.987173507	0	0.012826493	0	0	0	0	0	0	0	0	0	0	0	0	0	0
Pv16.672	16MA0670	F	Gertrude Island	Early	4	2016	0	0	0	0.618657367	0	0.036965998	0	0.344376635	0	0	0	0	0	0	0	0	0	0	0	0	0	0
Pv16.687	16MA0685	F	Gertrude Island	Late	7	2016	0	0	0	0	0	0.233047545	0	0.656274357	0	0	0	0	0	0	0	0	0	0	0	0	0	0.110678098
Pv16.852	16MA0850	F	Gertrude Island	Late	8	2016	0	0	0	0	0	0.764356879	0	0	0	0	0	0	0.235643121	0	0	0	0	0	0	0	0	0
Pv16.853	16MA0851	F	Gertrude Island	Late	8	2016	0.022222222	0	0	0	0	0	0	0	0	0	0	0	0.622222222	0	0	0	0	0	0	0	0.244444444	0.111111111
Pv16.854	16MA0852	F	Gertrude Island	Late	8	2016	0.948131955	0	0	0	0	0	0	0	0	0	0	0	0	0	0	0	0	0	0	0	0	0.051868045
Pv16.855	16MA0853	F	Gertrude Island	Late	8	2016	0	0	0	0	0	0	0	0	0	0	0	0	0	0	0	0	0	0	0	0	0	1
Pv16.856	16MA0854	U	Gertrude Island	Late	8	2016	0	0	0	0	0	0	0	0	0	0	0	0	0	0	0	0	0	0	0	0	1	0
Pv16.857	16MA0855	U	Gertrude Island	Late	8	2016	0	0	0	0	0	0	0	0	0	0	0	0	0	0	0	0	0	0	0	0	0.029907185	0.970092816
Pv16.858	16MA0856	F	Gertrude Island	Late	8	2016	0	0	0	0	0	0	0	1	0	0	0	0	0	0	0	0	0	0	0	0	0	0
Pv16.861	16MA0859	F	Gertrude Island	Early	5	2016	0	0	0	0	0	0.240261311	0	0.759738689	0	0	0	0	0	0	0	0	0	0	0	0	0	0
Pv16.862	16MA0860	U	Gertrude Island	Early	5	2016	0	0	0	0	0	0	0	1	0	0	0	0	0	0	0	0	0	0	0	0	0	0
Pv16.863	16MA0861	F	Gertrude Island	Early	5	2016	0	0	0	0	0	0.711327649	0	0	0	0	0	0	0	0	0	0	0	0	0	0	0	0.288672351
Pv16.864	16MA0862	M	Gertrude Island	Early	5	2016	0	0	0	0	0	0	0	0	0	0	0	0	0.044557248	0	0	0	0.045121263	0	0	0	0.570783982	0.339537507
Pv16.865	16MA0863	U	Gertrude Island	Early	5	2016	0	0	0	0	0	0.218663456	0	0.781336544	0	0	0	0	0	0	0	0	0	0	0	0	0	0
Pv16.866	16MA0864	F	Gertrude Island	Early	5	2016	0	0	0	0	0	0	0	1	0	0	0	0	0	0	0	0	0	0	0	0	0	0
Pv16.867	16MA0865	F	Gertrude Island	Early	5	2016	0.024577271	0	0	0	0	0	0	0.034998034	0	0	0	0	0	0	0	0	0.161423516	0	0	0	0.77900118	0
Pv16.868	16MA0866	F	Gertrude Island	Early	5	2016	0	0	0	0	0	0.022883295	0	0.878718535	0	0	0	0	0	0	0	0	0	0	0	0	0	0.098398169
Pv17.255	17QB0022	F	Gertrude Island	Early	4	2017	0.06654479	0	0	0	0	0	0	0.877513711	0	0	0	0	0	0	0	0	0	0	0	0	0.055941499	0
Pv17.256	17QB0023	F	Gertrude Island	Early	4	2017	0	0	0	0	0	0	0	1	0	0	0	0	0	0	0	0	0	0	0	0	0	0
Pv17.257	17QB0024	U	Gertrude Island	Early	4	2017	0	0	0	0	0	0	0	1	0	0	0	0	0	0	0	0	0	0	0	0	0	0
Pv17.258	17QB0025	F	Gertrude Island	Early	4	2017	0	0	0	0	0	0	0	1.000000001	0	0	0	0	0	0	0	0	0	0	0	0	0	0
Pv17.259	17QB0026	U	Gertrude Island	Early	4	2017	0	0	0	0	0	0	0	1	0	0	0	0	0	0	0	0	0	0	0	0	0	0
Pv17.260	17QB0027	U	Gertrude Island	Early	4	2017	0.223385689	0	0	0	0	0	0	0.776614311	0	0	0	0	0	0	0	0	0	0	0	0	0	0
Pv17.261	17QB0028	F	Gertrude Island	Early	4	2017	0	0	0	0	0	0	0	1	0	0	0	0	0	0	0	0	0	0	0	0	0	0
Pv17.262	17QB0029	M	Gertrude Island	Early	4	2017	0.022291748	0	0	0	0	0	0	0.977708252	0	0	0	0	0	0	0	0	0	0	0	0	0	0
Pv17.263	17QB0030	F	Gertrude Island	Early	4	2017	0	0	0	0	0	0.139982502	0	0.523184602	0	0	0	0	0	0	0	0	0	0	0	0	0.336832896	0
Pv17.264	17QB0031	U	Gertrude Island	Early	4	2017	0	0	0	0	0	0	0	1	0	0	0	0	0	0	0	0	0	0	0	0	0	0
Pv17.265	17QB0032	M	Gertrude Island	Early	4	2017	0	0	0	0	0	0.191304348	0	0.808695652	0	0	0	0	0	0	0	0	0	0	0	0	0	0
Pv17.266	17QB0033	F	Gertrude Island	Early	4	2017	0	0	0	0	0	0.253892349	0	0	0	0	0	0	0	0	0	0.055048932	0.647241993	0	0	0	0	0.043816726
Pv17.267	17QB0034	F	Gertrude Island	Early	4	2017	0.809655172	0	0	0	0	0	0	0.190344828	0	0	0	0	0	0	0	0	0	0	0	0	0	0
Pv17.297	17QB0064	F	Gertrude Island	Early	4	2017	0	0	0	0	0	0	0	0	0	0	0	0	0	0	0	0	0	0	0	0	1	0
Pv17.298	17QB0065	M	Gertrude Island	Early	4	2017	0	0	0	0	0	0	0	0	0	0	0	0	0	0	0	0	0.0614917	0	0	0	0.9385083	0
Pv17.300	17QB0067	F	Gertrude Island	Early	4	2017	0	0	0	0	0	0	0	1	0	0	0	0	0	0	0	0	0	0	0	0	0	0
Pv17.301	17QB0068	F	Gertrude Island	Early	4	2017	0	0	0	0	0	0	0	1	0	0	0	0	0	0	0	0	0	0	0	0	0	0
Pv17.302	17QB0069	F	Gertrude Island	Early	4	2017	0.237341772	0	0	0	0	0	0	0.762658228	0	0	0	0	0	0	0	0	0	0	0	0	0	0
Pv17.303	17QB0070	F	Gertrude Island	Early	4	2017	0	0	0	0	0	0.189211725	0	0.469116798	0	0	0	0	0	0	0	0	0	0	0	0	0.341671477	0
Pv17.304	17QB0071	U	Gertrude Island	Early	4	2017	0	0	0	0	0	0.383561644	0	0.616438356	0	0	0	0	0	0	0	0	0	0	0	0	0	0
Pv17.305	17QB0072	F	Gertrude Island	Early	4	2017	0	0	0	0	0	0	0	1	0	0	0	0	0	0	0	0	0	0	0	0	0	0
Pv17.306	17QB0073	F	Gertrude Island	Early	4	2017	0	0	0	0	0	0	0	1	0	0	0	0	0	0	0	0	0	0	0	0	0	0
Pv17.307	17QB0074	U	Gertrude Island	Early	4	2017	0.367081754	0	0	0	0	0	0	0.632918246	0	0	0	0	0	0	0	0	0	0	0	0	0	0
Pv17.308	17QB0075	U	Gertrude Island	Early	4	2017	0	0	0	0	0	0	0	1	0	0	0	0	0	0	0	0	0	0	0	0	0	0
Pv17.309	17QB0076	F	Gertrude Island	Early	4	2017	0.027829314	0	0	0	0	0	0	0.972170687	0	0	0	0	0	0	0	0	0	0	0	0	0	0
Pv17.310	17QB0077	F	Gertrude Island	Early	4	2017	0.441100602	0	0	0	0	0	0	0.558899398	0	0	0	0	0	0	0	0	0	0	0	0	0	0
Pv17.311	17QB0078	U	Gertrude Island	Early	4	2017	0	0	0	0	0	0	0	1	0	0	0	0	0	0	0	0	0	0	0	0	0	0
Pv17.312	17QB0079	U	Gertrude Island	Early	4	2017	0.024090494	0	0	0	0	0	0	0.270396122	0	0	0	0	0	0	0	0	0	0	0	0	0	0.705513385
Pv17.313	17QB0080	M	Gertrude Island	Early	4	2017	0	0	0	0	0	0.134538879	0	0.865461121	0	0	0	0	0	0	0	0	0	0	0	0	0	0
Pv17.314	17QB0081	F	Gertrude Island	Early	4	2017	0	0	0	0	0	0	0	1	0	0	0	0	0	0	0	0	0	0	0	0	0	0
Pv17.316	17QB0083	F	Gertrude Island	Early	4	2017	0	0	0	0	0	0.217354676	0	0.109519798	0	0	0	0	0	0	0	0	0	0	0	0	0.673125527	0
Pv17.317	17QB0084	F	Gertrude Island	Early	4	2017	0	0	0	0	0	0	0	0.633738602	0	0	0	0	0	0	0	0	0	0	0	0	0	0.366261398
Pv17.318	17QB0085	M	Gertrude Island	Early	4	2017	0.030769231	0	0	0	0	0	0	0.969230769	0	0	0	0	0	0	0	0	0	0	0	0	0	0
Pv17.332	17QB0099	M	Gertrude Island	Early	5	2017	0	0	0	0	0	0	0	1	0	0	0	0	0	0	0	0	0	0	0	0	0	0
Pv17.333	17QB0100	F	Gertrude Island	Early	5	2017	0.058333333	0	0	0	0	0	0	0.7925	0	0	0	0	0	0	0	0	0	0	0	0	0.103333333	0.045833333
Pv17.334	17QB0101	F	Gertrude Island	Early	5	2017	0	0	0	0	0	0	0	1	0	0	0	0	0	0	0	0	0	0	0	0	0	0
Pv17.335	17QB0102	M	Gertrude Island	Early	5	2017	0	0	0	0	0	0	0	1	0	0	0	0	0	0	0	0	0	0	0	0	0	0
Pv17.336	17QB0103	M	Gertrude Island	Early	5	2017	0	0	0	0	0	0	0	1	0	0	0	0	0	0	0	0	0	0	0	0	0	0
Pv17.337	17QB0104	M	Gertrude Island	Early	5	2017	0	0	0	0	0	0	0	0.335034014	0	0	0	0	0	0	0	0	0	0	0	0	0.664965986	0
Pv17.338	17QB0105	U	Gertrude Island	Early	5	2017	0	0	0	0	0	0	0	0	0	0	0	0	0	0	0	0	0	0	0	0	0.758308157	0.241691843
Pv17.340	17QB0107	M	Gertrude Island	Early	5	2017	0	0	0	0	0	0	0	0.972222222	0	0	0	0	0	0	0	0	0	0	0	0	0.027777778	0
Pv17.341	17QB0108	M	Gertrude Island	Early	5	2017	0	0	0	0	0	0	0	1	0	0	0	0	0	0	0	0	0	0	0	0	0	0
Pv17.342	17QB0109	M	Gertrude Island	Early	5	2017	0	0	0	0	0	0	0	1	0	0	0	0	0	0	0	0	0	0	0	0	0	0
Pv17.343	17QB0110	M	Gertrude Island	Early	5	2017	0.319606638	0	0	0	0	0	0	0.290719115	0	0	0	0	0	0	0.389674247	0	0	0	0	0	0	0
Pv17.344	17QB0111	F	Gertrude Island	Early	5	2017	0	0	0	0	0	0	0	0.036493	0	0	0	0	0	0	0	0	0	0	0	0	0.963507	0
Pv17.345	17QB0112	M	Gertrude Island	Early	5	2017	0	0	0	0	0	0	0	1	0	0	0	0	0	0	0	0	0	0	0	0	0	0
Pv17.346	17QB0113	M	Gertrude Island	Early	5	2017	0	0	0	0	0	0	0	1	0	0	0	0	0	0	0	0	0	0	0	0	0	0
Pv17.347	17QB0114	F	Gertrude Island	Early	5	2017	0	0	0	0	0	0	0	0.575581395	0	0	0	0	0	0	0	0	0	0	0	0	0.424418605	0
Pv17.348	17QB0115	F	Gertrude Island	Early	5	2017	0.030091404	0	0	0	0	0	0	0.937044265	0	0	0	0	0	0	0	0	0	0	0	0	0.032864332	0
Pv17.349	17QB0116	F	Gertrude Island	Early	5	2017	0	0	0	0	0	0	0	1	0	0	0	0	0	0	0	0	0	0	0	0	0	0
Pv17.350	17QB0117	M	Gertrude Island	Early	5	2017	0	0	0	0	0	0	0	0.291174153	0	0	0	0	0	0	0.439125296	0	0	0	0	0	0	0.269700552
Pv17.351	17QB0118	F	Gertrude Island	Early	5	2017	0	0	0	0	0	0	0	1	0	0	0	0	0	0	0	0	0	0	0	0	0	0
Pv17.352	17QB0119	M	Gertrude Island	Early	5	2017	0	0	0	0	0	1	0	0	0	0	0	0	0	0	0	0	0	0	0	0	0	0
Pv17.353	17QB0120	M	Gertrude Island	Early	5	2017	0.291096626	0	0	0	0	0	0	0.503402335	0	0	0	0	0	0	0.04577036	0	0	0	0	0	0	0.159730678
Pv17.354	17QB0121	M	Gertrude Island	Early	5	2017	0.150943396	0	0	0	0	0	0	0.391509434	0	0	0	0	0	0	0.45754717	0	0	0	0	0	0	0
Pv17.355	17QB0122	F	Gertrude Island	Early	5	2017	0	0	0	0	0	0	0	1	0	0	0	0	0	0	0	0	0	0	0	0	0	0
Pv17.356	17QB0123	M	Gertrude Island	Early	5	2017	0	0	0	0	0	0	0	1	0	0	0	0	0	0	0	0	0	0	0	0	0	0
Pv17.357	17QB0124	U	Gertrude Island	Early	5	2017	0	0	0	0	0	0	0	1	0	0	0	0	0	0	0	0	0	0	0	0	0	0
Pv17.358	17QB0125	M	Gertrude Island	Early	5	2017	0	0	0	0	0	0	0	0.519213974	0	0	0	0	0	0	0	0	0	0	0	0	0.480786026	0
Pv17.359	17QB0126	M	Gertrude Island	Early	5	2017	0	0	0	0	0	0	0	1	0	0	0	0	0	0	0	0	0	0	0	0	0	0
Pv17.360	17QB0127	U	Gertrude Island	Early	5	2017	0	0	0	0	0	0	0	1	0	0	0	0	0	0	0	0	0	0	0	0	0	0
Pv17.361	17QB0128	M	Gertrude Island	Early	5	2017	0	0	0	0	0	0.430296378	0	0.259055982	0	0	0	0	0	0	0.183315038	0	0	0	0	0	0.127332602	0
Pv17.362	17QB0129	F	Gertrude Island	Early	5	2017	0.067743491	0	0	0	0	0	0	0.907184185	0	0	0	0	0	0	0.025072324	0	0	0	0	0	0	0
Pv17.363	17QB0130	M	Gertrude Island	Early	5	2017	0	0	0	0	0	0	0	0.954545455	0	0	0	0	0	0	0	0	0	0	0	0	0	0.045454545
Pv17.364	17QB0131	M	Gertrude Island	Early	5	2017	0	0	0	0	0	0	0	0.680608365	0	0	0	0	0	0	0	0.176806084	0	0	0	0	0	0.142585551
Pv17.365	17QB0132	F	Gertrude Island	Early	5	2017	0.027777778	0	0	0	0	0	0	0.527777778	0	0	0	0	0	0	0.444444444	0	0	0	0	0	0	0
Pv17.366	17QB0133	U	Gertrude Island	Early	5	2017	0	0	0	0	0	0	0	1	0	0	0	0	0	0	0	0	0	0	0	0	0	0
Pv17.367	17QB0134	U	Gertrude Island	Early	5	2017	0	0	0	0	0	0	0	1	0	0	0	0	0	0	0	0	0	0	0	0	0	0
Pv17.368	17QB0135	F	Gertrude Island	Early	5	2017	0	0	0	0	0	0	0	0.884768968	0	0	0	0	0	0	0	0	0	0	0	0	0	0.115231033
Pv17.369	17QB0136	U	Gertrude Island	Early	5	2017	0	0	0	0	0	0	0	1	0	0	0	0	0	0	0	0	0	0	0	0	0	0
Pv17.387	17QB0154	#N/A	Gertrude Island	Early	5	2017	0	0	0	0	0	0	0	1	0	0	0	0	0	0	0	0	0	0	0	0	0	0
Pv17.388	17QB0155	#N/A	Gertrude Island	Early	5	2017	0	0	0	0	0	0	0	1	0	0	0	0	0	0	0	0	0	0	0	0	0	0
Pv17.389	17QB0156	#N/A	Gertrude Island	Early	5	2017	0	0	0	0	0	0	0	1	0	0	0	0	0	0	0	0	0	0	0	0	0	0
Pv17.439	17QB0206	F	Gertrude Island	Early	5	2017	0.295241178	0	0	0	0	0	0	0	0	0	0	0	0	0	0	0	0	0	0	0	0	0.704758822
Pv17.440	17QB0207	M	Gertrude Island	Early	5	2017	0.019966722	0	0	0	0	0.079312257	0	0.900721021	0	0	0	0	0	0	0	0	0	0	0	0	0	0
Pv17.441	17QB0208	F	Gertrude Island	Early	5	2017	0	0	0	0	0	0	0	0	0	0	0	0	0	0	0	0.018176356	0	0	0	0	0.981823644	0
Pv17.442	17QB0209	F	Gertrude Island	Early	5	2017	0	0	0	0	0	0	0	0.882237488	0	0	0	0	0	0	0	0	0	0	0	0	0	0.117762512
Pv17.443	17QB0210	M	Gertrude Island	Early	5	2017	0	0	0	0	0	0	0	1	0	0	0	0	0	0	0	0	0	0	0	0	0	0
Pv17.444	17QB0211	M	Gertrude Island	Early	5	2017	0	0	0	0	0	0.017071909	0	0.982928091	0	0	0	0	0	0	0	0	0	0	0	0	0	0
Pv17.445	17QB0212	M	Gertrude Island	Early	5	2017	0.044420368	0	0	0	0	0	0	0.074972914	0	0	0	0	0	0	0	0	0	0	0	0	0.794799567	0.085807151
Pv17.446	17QB0213	F	Gertrude Island	Early	5	2017	0.60088293	0	0	0	0	0	0	0.39911707	0	0	0	0	0	0	0	0	0	0	0	0	0	0
Pv17.447	17QB0214	U	Gertrude Island	Early	5	2017	0	0	0	0	0	1	0	0	0	0	0	0	0	0	0	0	0	0	0	0	0	0
Pv17.448	17QB0215	F	Gertrude Island	Early	5	2017	0	0	0	0	0	0	0	0	0	0	0	0	0	0	0	0	0.079353933	0	0	0.029494382	0.827247191	0.063904494
Pv17.449	17QB0216	M	Gertrude Island	Early	5	2017	0	0	0	0	0	0	0	0.610108303	0	0	0	0	0	0	0	0	0.389891697	0	0	0	0	0
Pv17.450	17QB0217	M	Gertrude Island	Early	5	2017	0	0	0	0	0	0	0	0.407841002	0	0	0	0	0	0	0.025047645	0	0.549686904	0	0	0	0	0.017424449
Pv17.451	17QB0218	M	Gertrude Island	Early	5	2017	0.098850575	0	0	0	0	0.468965517	0	0.018390805	0	0	0	0	0	0	0	0.413793103	0	0	0	0	0	0
Pv17.452	17QB0219	M	Gertrude Island	Early	5	2017	0	0	0	0	0	0	0	0	0	0	0	0	0	0	0	0	0	0	0	0	0.191769317	0.808230683
Pv17.453	17QB0220	F	Gertrude Island	Early	5	2017	0.279939363	0	0	0	0	0	0	0.699848408	0	0	0	0	0	0	0	0	0	0	0	0	0	0.020212228
Pv17.454	17QB0221	U	Gertrude Island	Early	5	2017	0.019607843	0	0	0	0	0	0	0.539215686	0	0	0	0	0	0	0	0.137254902	0	0	0	0	0.303921569	0
Pv17.455	17QB0222	F	Gertrude Island	Early	5	2017	0	0	0	0	0	0	0	0	0	0	0	0	0	0	0	0	0	0	0	0	1	0
Pv17.456	17QB0223	F	Gertrude Island	Early	5	2017	0	0	0	0	0	0.944629753	0	0	0	0	0	0	0	0	0	0	0	0	0	0	0	0.055370246
Pv17.457	17QB0224	F	Gertrude Island	Early	5	2017	0.737296497	0	0	0	0	0	0	0.216822891	0	0	0	0	0	0	0	0	0	0	0	0	0.045880612	0
Pv17.458	17QB0225	M	Gertrude Island	Early	5	2017	0	0	0	0	0	0.08847185	0	0.91152815	0	0	0	0	0	0	0	0	0	0	0	0	0	0
Pv17.459	17QB0226	M	Gertrude Island	Early	5	2017	0	0	0	0	0	0	0	0	0	0	0	0	0	0	0	0	0	0	0	0	0	1
Pv17.460	17QB0227	F	Gertrude Island	Early	5	2017	0	0	0	0	0	0.116988325	0	0.015725518	0	0	0	0	0	0	0	0	0	0	0	0	0.867286157	0
Pv17.461	17QB0228	F	Gertrude Island	Early	5	2017	0.264373806	0	0	0	0	0	0	0	0	0	0	0	0	0	0	0	0	0	0	0	0.735626194	0
Pv17.462	17QB0229	F	Gertrude Island	Early	5	2017	0	0	0	0	0	0	0	1	0	0	0	0	0	0	0	0	0	0	0	0	0	0
Pv17.463	17QB0230	M	Gertrude Island	Early	5	2017	0	0	0	0	0	1	0	0	0	0	0	0	0	0	0	0	0	0	0	0	0	0
Pv17.464	17QB0231	F	Gertrude Island	Early	5	2017	0.07499244	0	0	0	0	0	0	0	0	0	0	0	0	0	0	0	0	0	0	0	0.221046266	0.703961294
Pv17.465	17QB0232	F	Gertrude Island	Early	5	2017	0	0	0	0	0	0.030163481	0	0.951416072	0	0	0	0	0	0	0	0	0	0	0	0	0.018420447	0
Pv17.466	17QB0233	F	Gertrude Island	Early	5	2017	0	0	0	0	0	0.313795568	0	0.619013581	0	0	0	0	0	0	0.067190851	0	0	0	0	0	0	0
Pv17.467	17QB0234	F	Gertrude Island	Early	5	2017	0	0	0	0	0	0	0	0.976805991	0	0	0	0	0	0	0	0	0	0	0	0	0.023194008	0
Pv17.468	17QB0235	F	Gertrude Island	Early	5	2017	0.221233859	0	0	0.119655667	0	0	0	0.070875179	0	0	0	0	0	0	0.106169297	0	0	0	0	0	0.441032999	0.041032999
Pv17.483	17QB0250	F	Gertrude Island	Early	6	2017	0.166666667	0	0	0	0	0	0	0.833333334	0	0	0	0	0	0	0	0	0	0	0	0	0	0
Pv17.484	17QB0251	F	Gertrude Island	Early	6	2017	0.053333333	0	0	0	0	0	0	0.946666667	0	0	0	0	0	0	0	0	0	0	0	0	0	0
Pv17.485	17QB0252	U	Gertrude Island	Early	6	2017	0	0	0	0	0	1	0	0	0	0	0	0	0	0	0	0	0	0	0	0	0	0
Pv17.486	17QB0253	U	Gertrude Island	Early	6	2017	0.138006231	0	0	0	0	0	0	0.86199377	0	0	0	0	0	0	0	0	0	0	0	0	0	0
Pv17.487	17QB0254	F	Gertrude Island	Early	6	2017	0	0	0	0	0	0	0	0.845272206	0	0	0	0	0	0	0	0	0	0	0	0	0	0.154727794
Pv17.489	17QB0256	F	Gertrude Island	Early	6	2017	0	0	0	0	0.118823529	0	0	0.881176471	0	0	0	0	0	0	0	0	0	0	0	0	0	0
Pv17.490	17QB0257	F	Gertrude Island	Early	6	2017	0	0	0	0.704156479	0	0	0	0.059727559	0	0	0	0	0	0	0	0	0	0	0	0	0	0.236115962
Pv17.491	17QB0258	U	Gertrude Island	Early	6	2017	0	0	0	0	0	0.741687084	0	0	0	0	0	0	0	0	0	0	0	0	0	0	0	0.258312916
Pv17.492	17QB0259	F	Gertrude Island	Early	6	2017	0.222222222	0	0	0	0	0.435254804	0	0.215538847	0	0	0	0	0	0.024227235	0	0	0	0	0	0	0.102756892	0
Pv17.493	17QB0260	M	Gertrude Island	Early	6	2017	0	0	0	0	0	0	0	1	0	0	0	0	0	0	0	0	0	0	0	0	0	0
Pv17.494	17QB0261	M	Gertrude Island	Early	6	2017	0	0	0	0	0	0.986649979	0	0.013350021	0	0	0	0	0	0	0	0	0	0	0	0	0	0
Pv17.495	17QB0262	F	Gertrude Island	Early	6	2017	0	0	0	0.209857724	0	0	0	0.024390244	0	0	0	0	0	0	0	0	0	0	0	0	0.765752033	0
Pv17.496	17QB0263	F	Gertrude Island	Early	6	2017	0	0	0	0	0	0	0	0.055609756	0	0	0	0	0	0	0	0	0	0	0	0	0	0.944390244
Pv17.497	17QB0264	F	Gertrude Island	Early	6	2017	0.12263047	0	0	0	0	0	0	0	0	0	0	0	0	0	0	0	0	0	0	0	0	0.87736953
Pv17.498	17QB0265	M	Gertrude Island	Early	6	2017	0	0	0	0	0	0	0	1	0	0	0	0	0	0	0	0	0	0	0	0	0	0
Pv17.499	17QB0266	M	Gertrude Island	Early	6	2017	0	0	0	0	0	0	0	0.206849315	0	0	0	0	0	0	0.342465753	0	0	0	0	0	0	0.450684932
Pv17.500	17QB0267	U	Gertrude Island	Early	6	2017	0	0	0	0	0	0.1015625	0	0	0	0	0	0	0	0	0	0.8828125	0.015625	0	0	0	0	0
Pv17.501	17QB0268	M	Gertrude Island	Early	6	2017	0	0	0	0	0	0	0	0.028106509	0	0	0	0	0	0	0.818047337	0	0	0	0	0	0	0.153846154
Pv17.502	17QB0269	F	Gertrude Island	Early	6	2017	0	0	0	0	0	0	0	1	0	0	0	0	0	0	0	0	0	0	0	0	0	0
Pv17.503	17QB0270	F	Gertrude Island	Early	6	2017	0.808678501	0	0	0	0	0	0	0	0	0	0	0	0	0	0.078566732	0	0	0	0	0	0.112754767	0
Pv17.504	17QB0271	M	Gertrude Island	Early	6	2017	0	0	0	0	0	0.088856519	0	0.038601602	0	0	0	0	0	0	0	0	0.872541879	0	0	0	0	0
Pv17.505	17QB0272	U	Gertrude Island	Early	6	2017	0	0	0	0	0.089615932	0	0	0.910384068	0	0	0	0	0	0	0	0	0	0	0	0	0	0
Pv17.506	17QB0273	M	Gertrude Island	Early	6	2017	0	0	0	0	0	1	0	0	0	0	0	0	0	0	0	0	0	0	0	0	0	0
Pv17.507	17QB0274	F	Gertrude Island	Early	6	2017	0.090909091	0	0	0	0	0	0	0	0	0	0	0	0	0	0.324675325	0	0	0	0	0	0	0.584415584
Pv17.508	17QB0275	M	Gertrude Island	Early	6	2017	0	0	0	0	0	0.964519976	0	0.035480024	0	0	0	0	0	0	0	0	0	0	0	0	0	0
Pv17.509	17QB0276	#N/A	Gertrude Island	Early	6	2017	0.057494867	0	0	0	0	0	0	0.942505134	0	0	0	0	0	0	0	0	0	0	0	0	0	0
Pv17.510	17QB0277	U	Gertrude Island	Early	6	2017	0.255405405	0	0	0	0	0.35	0	0.394594595	0	0	0	0	0	0	0	0	0	0	0	0	0	0
Pv17.511	17QB0278	F	Gertrude Island	Early	6	2017	0.08365019	0	0	0	0	0.69581749	0	0.220532319	0	0	0	0	0	0	0	0	0	0	0	0	0	0
Pv17.512	17QB0279	M	Gertrude Island	Early	6	2017	0.138324873	0	0	0	0	0	0	0.861675127	0	0	0	0	0	0	0	0	0	0	0	0	0	0
Pv17.513	17QB0280	F	Gertrude Island	Early	6	2017	0.076341948	0	0	0.119284294	0	0	0	0.739562624	0	0	0	0	0	0	0	0	0	0	0	0	0	0.064811133
Pv17.514	17QB0281	F	Gertrude Island	Early	6	2017	0.391224019	0	0	0.024249423	0	0	0	0.458660508	0	0	0	0	0	0	0.125866051	0	0	0	0	0	0	0
Pv17.515	17QB0282	F	Gertrude Island	Early	6	2017	0.461827284	0	0	0	0	0	0	0.469336671	0	0	0	0	0	0	0.068836045	0	0	0	0	0	0	0
Pv17.516	17QB0283	F	Gertrude Island	Early	6	2017	0	0	0	0	0	0	0	0	0	0	0	0	0.03030303	0	0	0	0	0	0	0	0.060606061	0.909090909
Pv17.517	17QB0284	U	Gertrude Island	Early	6	2017	0	0	0	0	0	0.070889894	0	0.929110106	0	0	0	0	0	0	0	0	0	0	0	0	0	0
Pv17.518	17QB0285	M	Gertrude Island	Early	6	2017	0.143478261	0	0	0	0	0.082608696	0	0.773913044	0	0	0	0	0	0	0	0	0	0	0	0	0	0
Pv17.519	17QB0286	M	Gertrude Island	Early	6	2017	0	0	0	0	0	0.979981802	0	0.020018198	0	0	0	0	0	0	0	0	0	0	0	0	0	0
Pv17.520	17QB0287	M	Gertrude Island	Early	6	2017	0	0	0	0	0	0.607174622	0	0.392825378	0	0	0	0	0	0	0	0	0	0	0	0	0	0
Pv17.521	17QB0288	M	Gertrude Island	Early	6	2017	0	0	0	0	0	0.98029819	0	0.01970181	0	0	0	0	0	0	0	0	0	0	0	0	0	0
Pv17.522	17QB0289	F	Gertrude Island	Early	6	2017	0.35174145	0	0	0	0	0.011609664	0	0.137433323	0	0	0	0	0	0	0	0	0	0	0	0	0	0.499215563
Pv17.523	17QB0290	M	Gertrude Island	Early	6	2017	0.504615385	0	0	0	0	0.024615385	0	0.470769231	0	0	0	0	0	0	0	0	0	0	0	0	0	0
Pv17.524	17QB0291	F	Gertrude Island	Early	6	2017	0	0	0	0	0	0.09561753	0	0	0	0	0	0	0	0.117529881	0	0	0.693227092	0	0	0	0	0.093625498
Pv17.525	17QB0292	F	Gertrude Island	Early	6	2017	0.241268567	0	0	0	0	0	0	0.73303894	0	0	0	0	0	0	0.025692493	0	0	0	0	0	0	0
Pv17.526	17QB0293	M	Gertrude Island	Early	6	2017	0.483870968	0	0	0	0	0	0	0.516129032	0	0	0	0	0	0	0	0	0	0	0	0	0	0
Pv17.527	17QB0294	M	Gertrude Island	Early	6	2017	0	0	0	0	0	0	0	1	0	0	0	0	0	0	0	0	0	0	0	0	0	0
Pv17.528	17QB0295	M	Gertrude Island	Early	6	2017	0.063255814	0	0	0.2	0	0.136744186	0	0.118139535	0	0	0	0	0	0	0	0	0	0	0	0	0	0.481860465
Pv17.529	17QB0296	M	Gertrude Island	Early	6	2017	0	0	0	0	0	0.985514019	0	0	0	0	0	0	0	0	0	0	0	0	0	0	0	0.014485981
Pv17.530	17QB0297	U	Gertrude Island	Early	6	2017	0	0	0	0	0	0	0	1	0	0	0	0	0	0	0	0	0	0	0	0	0	0
Pv17.531	17QB0298	M	Gertrude Island	Early	6	2017	0	0	0	0	0	0	0	1	0	0	0	0	0	0	0	0	0	0	0	0	0	0
Pv17.532	17QB0299	F	Gertrude Island	Early	6	2017	0	0	0	0	0	0	0	1	0	0	0	0	0	0	0	0	0	0	0	0	0	0
Pv17.533	17QB0300	F	Gertrude Island	Early	6	2017	0	0	0	0	0	0.022592674	0	0.921474008	0	0	0	0	0	0	0.055933319	0	0	0	0	0	0	0
Pv17.534	17QB0301	M	Gertrude Island	Early	6	2017	0	0	0	0	0	0.338695264	0	0	0	0	0	0	0	0	0	0	0.661304736	0	0	0	0	0
Pv17.535	17QB0302	F	Gertrude Island	Early	6	2017	0.13836478	0	0	0.06918239	0	0	0	0.79245283	0	0	0	0	0	0	0	0	0	0	0	0	0	0
Pv17.536	17QB0303	F	Gertrude Island	Early	6	2017	0	0	0	0.154628688	0	0	0	0.845371312	0	0	0	0	0	0	0	0	0	0	0	0	0	0
Pv17.537	17QB0304	F	Gertrude Island	Early	6	2017	0	0	0	0	0	0	0	0	0	0	0	0	0	0	0	0	0	0	0	0	0	1
Pv17.538	17QB0305	F	Gertrude Island	Early	6	2017	0	0	0	0.295306859	0	0.110469314	0	0.093140794	0	0	0	0	0	0	0.288808665	0	0	0	0	0	0	0.212274368
Pv17.539	17QB0306	F	Gertrude Island	Early	6	2017	0	0	0	0	0	0	0	1	0	0	0	0	0	0	0	0	0	0	0	0	0	0
Pv17.540	17QB0307	F	Gertrude Island	Early	6	2017	0.76443418	0	0	0	0	0	0	0.133949192	0	0	0	0	0	0	0.023094688	0	0	0	0	0	0	0.07852194
Pv17.541	17QB0308	M	Gertrude Island	Early	6	2017	0	0	0	0	0	0	0	0.119811796	0	0	0	0	0	0	0.649974794	0.23021341	0	0	0	0	0	0
Pv17.542	17QB0309	F	Gertrude Island	Early	6	2017	0	0	0	0	0	0	0	0	0	0	0	0	0	0	1	0	0	0	0	0	0	0
Pv17.543	17QB0310	F	Gertrude Island	Early	6	2017	0.034482759	0	0	0	0	0.206896552	0	0.75862069	0	0	0	0	0	0	0	0	0	0	0	0	0	0
Pv17.544	17QB0311	U	Gertrude Island	Early	6	2017	0	0	0	0	0	0	0	1	0	0	0	0	0	0	0	0	0	0	0	0	0	0
Pv17.545	17QB0312	F	Gertrude Island	Early	6	2017	0.101114321	0	0	0	0	0.838217086	0	0	0	0	0	0	0	0	0.060668593	0	0	0	0	0	0	0
Pv17.546	17QB0313	F	Gertrude Island	Early	6	2017	0	0	0	0	0	1	0	0	0	0	0	0	0	0	0	0	0	0	0	0	0	0
Pv17.547	17QB0314	M	Gertrude Island	Early	6	2017	0	0	0	0	0	0	0	0.023301934	0	0	0	0	0	0	0.976698067	0	0	0	0	0	0	0
Pv17.548	17QB0315	F	Gertrude Island	Early	6	2017	0	0	0	0	0	1	0	0	0	0	0	0	0	0	0	0	0	0	0	0	0	0
Pv17.549	17QB0316	M	Gertrude Island	Early	6	2017	0	0	0	0	0	0	0	0.980220791	0	0	0	0	0	0.019779209	0	0	0	0	0	0	0	0
Pv17.550	17QB0317	M	Gertrude Island	Early	6	2017	0	0	0	0	0	0	0	1	0	0	0	0	0	0	0	0	0	0	0	0	0	0
Pv18.041	18OO0029	F	Gertrude Island	Early	4	2018	0	0	0	0	0	0	0	0.976303317	0	0	0	0	0.023696682	0	0	0	0	0	0	0	0	0
Pv18.106	18OO0094	M	Gertrude Island	Early	4	2018	0.067188839	0	0	0	0	0.328478767	0	0.604332395	0	0	0	0	0	0	0	0	0	0	0	0	0	0
Pv18.107	18OO0095	F	Gertrude Island	Early	4	2018	0	0	0	0	0	0.051933013	0	0.839925174	0	0	0	0	0	0	0.108141814	0	0	0	0	0	0	0
Pv18.122	18OO0110	F	Gertrude Island	Early	5	2018	0.039012563	0	0	0	0	0	0	0.510689883	0	0	0	0	0	0	0.114172361	0	0	0	0	0	0	0.336125193
Pv18.123	18OO0111	M	Gertrude Island	Early	5	2018	0	0	0	0	0	0	0	0.03092006	0	0	0	0	0	0	0.061840121	0	0	0	0	0	0	0.907239819
Pv18.124	18OO0112	F	Gertrude Island	Early	5	2018	0.015026517	0	0	0	0	0	0	0.590257317	0	0	0	0	0	0	0.267138087	0	0	0	0	0	0	0.127578079
Pv18.125	18OO0113	M	Gertrude Island	Early	5	2018	0.082293987	0	0	0	0	0	0	0.917706013	0	0	0	0	0	0	0	0	0	0	0	0	0	0
Pv18.126	18OO0114	M	Gertrude Island	Early	5	2018	0	0	0	0	0	0.970464135	0	0	0	0	0	0	0.029535865	0	0	0	0	0	0	0	0	0
Pv18.141	18OO0129	U	Gertrude Island	Early	5	2018	0	0	0	0	0	1	0	0	0	0	0	0	0	0	0	0	0	0	0	0	0	0
Pv18.142	18OO0130	M	Gertrude Island	Early	5	2018	0.0972	0	0	0	0	0	0	0.9028	0	0	0	0	0	0	0	0	0	0	0	0	0	0
Pv18.152	18OO0140	M	Gertrude Island	Early	5	2018	0	0	0	0	0	1	0	0	0	0	0	0	0	0	0	0	0	0	0	0	0	0
Pv18.153	18OO0141	M	Gertrude Island	Early	5	2018	0	0	0	0	0	1	0	0	0	0	0	0	0	0	0	0	0	0	0	0	0	0
Pv18.154	18OO0142	M	Gertrude Island	Early	5	2018	0.178854626	0	0	0	0	0	0	0.821145375	0	0	0	0	0	0	0	0	0	0	0	0	0	0
Pv18.174	18OO0162	U	Gertrude Island	Early	5	2018	0	0	0	0	0	0	0	1	0	0	0	0	0	0	0	0	0	0	0	0	0	0
Pv18.175	18OO0163	F	Gertrude Island	Early	5	2018	0.166005291	0	0	0	0	0.182539683	0	0.376322751	0	0	0	0	0	0	0	0	0	0	0	0	0	0.275132275
Pv18.176	18OO0164	U	Gertrude Island	Early	5	2018	0	0	0	0	0	0	0	1	0	0	0	0	0	0	0	0	0	0	0	0	0	0
Pv18.177	18OO0165	F	Gertrude Island	Early	5	2018	0	0	0	0	0	0	0	0	0	0	0	0	0	0	0	0	0	0	0	0	0.241631799	0.758368201
Pv18.178	18OO0166	F	Gertrude Island	Early	5	2018	0.163987138	0	0	0	0	0.020578778	0	0	0	0	0	0	0	0	0	0	0	0	0	0	0.646945338	0.168488746
Pv18.179	18OO0167	M	Gertrude Island	Early	5	2018	0	0	0	0	0	0	0	0.639495798	0	0	0	0	0	0	0.360504202	0	0	0	0	0	0	0
Pv18.180	18OO0168	U	Gertrude Island	Early	5	2018	0	0	0	0	0	0	0	0	0	0	0	0	0	0	0	0	0	0	0	0	0.03874092	0.96125908
Pv18.181	18OO0169	U	Gertrude Island	Early	5	2018	0.454905063	0	0	0	0	0	0	0.545094937	0	0	0	0	0	0	0	0	0	0	0	0	0	0
Pv18.182	18OO0170	U	Gertrude Island	Early	5	2018	0	0	0	0	0	0	0	1	0	0	0	0	0	0	0	0	0	0	0	0	0	0
Pv18.183	18OO0171	F	Gertrude Island	Early	5	2018	0.105708823	0	0	0	0	0.201584267	0	0.140671947	0	0	0	0	0	0	0.369298006	0.014750068	0	0	0	0	0.167986889	0
Pv18.184	18OO0172	M	Gertrude Island	Early	5	2018	0	0	0	0	0	0	0	1	0	0	0	0	0	0	0	0	0	0	0	0	0	0
Pv18.185	18OO0173	M	Gertrude Island	Early	5	2018	0	0	0	0	0	1	0	0	0	0	0	0	0	0	0	0	0	0	0	0	0	0
Pv18.220	18OO0208	M	Gertrude Island	Early	5	2018	0	0	0	0	0	1	0	0	0	0	0	0	0	0	0	0	0	0	0	0	0	0
Pv18.221	18OO0209	F	Gertrude Island	Early	5	2018	0.619627643	0	0	0	0	0.046134427	0	0.030861471	0	0	0	0	0	0	0	0	0	0	0	0	0	0.303376459
Pv18.222	18OO0210	M	Gertrude Island	Early	5	2018	0.926673394	0	0	0	0	0	0	0	0	0	0	0	0	0	0.013454423	0	0	0	0	0	0	0.059872183
Pv18.223	18OO0211	U	Gertrude Island	Early	5	2018	0	0	0	0	0	1	0	0	0	0	0	0	0	0	0	0	0	0	0	0	0	0
Pv18.224	18OO0212	M	Gertrude Island	Early	5	2018	0	0	0	0	0	1	0	0	0	0	0	0	0	0	0	0	0	0	0	0	0	0
Pv18.225	18OO0213	M	Gertrude Island	Early	5	2018	0.014373717	0	0	0	0	0.985626283	0	0	0	0	0	0	0	0	0	0	0	0	0	0	0	0
Pv18.226	18OO0214	M	Gertrude Island	Early	5	2018	0	0	0	0	0	0	0	1	0	0	0	0	0	0	0	0	0	0	0	0	0	0
Pv18.227	18OO0215	F	Gertrude Island	Early	5	2018	0.013714967	0	0	0	0	0	0	0.019081694	0	0	0	0	0	0	0.967203339	0	0	0	0	0	0	0
Pv18.228	18OO0216	F	Gertrude Island	Early	5	2018	0.116602317	0	0	0.011969112	0	0	0	0.668725869	0	0	0	0	0	0	0	0	0	0	0	0	0	0.202702703
Pv18.324	18OO0312	M	Gertrude Island	Early	6	2018	0	0	0	0	0	0	0	0.520328543	0	0	0	0	0	0	0.360985626	0	0	0	0	0	0	0.118685831
Pv18.325	18OO0313	M	Gertrude Island	Early	6	2018	0	0	0	0	0	0.513705584	0	0	0	0	0	0	0	0	0	0	0.486294416	0	0	0	0	0
Pv18.326	18OO0314	U	Gertrude Island	Early	6	2018	0	0	0	0	0	0	0	0	0	0	0	0	0	0	1	0	0	0	0	0	0	0
Pv18.327	18OO0315	M	Gertrude Island	Early	6	2018	0.538392857	0	0	0	0	0.1875	0	0.274107143	0	0	0	0	0	0	0	0	0	0	0	0	0	0
Pv18.377	18OO0340	U	Gertrude Island	Early	6	2018	0	0	0	0	0	1	0	0	0	0	0	0	0	0	0	0	0	0	0	0	0	0
Pv18.378	18OO0341	M	Gertrude Island	Early	6	2018	0	0	0	0	0	0	0	0	0	0	0	0	0	0	0	0	0	0	0	0	0	1
Pv18.379	18OO0342	M	Gertrude Island	Early	6	2018	0	0	0	0	0	0.80671043	0	0.013858497	0	0	0	0	0	0	0	0	0	0	0	0	0	0.179431072
Pv18.380	18OO0343	M	Gertrude Island	Early	6	2018	0.014814815	0	0	0	0	0	0	0.262962963	0	0	0	0	0	0	0	0	0	0	0	0	0	0.722222222
Pv18.381	18OO0344	M	Gertrude Island	Early	6	2018	0.291139241	0	0	0.012658228	0	0.012658228	0	0.265822785	0	0	0	0	0	0	0.417721519	0	0	0	0	0	0	0
Pv18.382	18OO0345	F	Gertrude Island	Early	6	2018	0	0	0	0	0	0	0	0	0	0	0	0	0	0	0.340206186	0	0	0	0	0	0.659793814	0
Pv18.417	18OO0380	F	Gertrude Island	Early	6	2018	0.024390244	0	0	0	0	0.024390244	0	0	0	0	0	0	0	0	0	0	0.048780488	0	0	0	0	0.902439024
Pv18.418	18OO0381	M	Gertrude Island	Early	6	2018	0	0	0	0	0	0.296691569	0	0	0	0	0	0	0	0	0	0	0.703308432	0	0	0	0	0
Pv18.419	18OO0382	F	Gertrude Island	Early	6	2018	0	0	0	0	0	0	0	0	0	0	0	0	0	0	1.000000001	0	0	0	0	0	0	0
Pv18.832	18OO0497	M	Nisqually	Early	5	2014	0	0	0	0	0	0.433408578	0	0.031602709	0	0	0	0	0	0	0	0	0.534988714	0	0	0	0	0
Pv18.833	18OO0498	F	Nisqually	Early	5	2014	0.205168363	0	0	0	0	0	0	0	0	0	0	0	0	0	0.086139389	0	0	0	0	0	0	0.708692248
Pv18.834	18OO0499	F	Nisqually	Early	5	2014	0	0	0	0	0	0.842300229	0	0.077262304	0	0	0	0	0	0	0	0	0	0	0	0	0.017639795	0.062797672
Pv18.835	18OO0500	F	Nisqually	Early	5	2014	0.01732435	0	0	0	0	0	0	0	0	0	0	0	0	0	0	0	0	0	0	0	0.98267565	0
Pv18.836	18OO0501	M	Nisqually	Early	5	2014	0	0	0	0	0	0	0	1	0	0	0	0	0	0	0	0	0	0	0	0	0	0
Pv18.837	18OO0502	F	Nisqually	Early	5	2014	0.051521298	0	0	0	0	0.034888438	0	0.07464503	0	0	0	0	0	0	0	0	0	0	0	0	0.838945233	0
Pv18.838	18OO0503	F	Nisqually	Early	5	2014	0	0	0	0	0	0	0	0.678174763	0	0	0	0	0	0	0	0	0	0	0	0	0.321825238	0
Pv18.840	18OO0505	F	Nisqually	Early	5	2014	0.06512301	0	0	0	0	0	0	0	0	0	0	0	0	0	0	0	0	0	0	0	0.93487699	0
Pv18.841	18OO0506	U	Nisqually	Early	5	2014	0	0	0	0	0	0	0	1	0	0	0	0	0	0	0	0	0	0	0	0	0	0
Pv18.842	18OO0507	F	Nisqually	Early	5	2014	0.015151515	0	0	0	0	0.081267218	0	0.112947658	0	0	0	0	0	0	0	0	0	0	0	0	0.790633609	0
Pv18.843	18OO0508	F	Nisqually	Early	5	2014	0.035097192	0	0	0	0	0	0	0.755399568	0	0	0	0	0	0	0.043736501	0	0	0	0	0	0.165766739	0
Pv18.844	18OO0509	F	Nisqually	Early	5	2014	0	0	0	0	0	0.939130435	0	0	0	0	0	0	0	0	0	0	0	0	0	0	0	0.060869565
Pv18.845	18OO0510	U	Nisqually	Early	5	2014	0	0	0	0	0	0.974470944	0	0.025529056	0	0	0	0	0	0	0	0	0	0	0	0	0	0
Pv18.846	18OO0511	M	Nisqually	Early	5	2014	0	0	0	0	0	0.930631333	0	0	0	0	0	0	0	0	0	0	0.069368667	0	0	0	0	0
Pv18.847	18OO0512	F	Nisqually	Early	5	2014	0	0	0	0	0	0	0	0.048076923	0	0	0	0	0	0	0	0	0	0	0	0	0.028846154	0.923076923
Pv18.848	18OO0513	F	Nisqually	Early	5	2014	0.810650888	0	0	0	0	0	0	0	0	0	0	0	0	0	0	0	0	0	0	0	0	0.189349112
Pv18.849	18OO0514	U	Nisqually	Early	5	2014	0	0	0	0	0	0	0	0	0	0	0	0	0	0	0	0	0.737743651	0	0	0	0	0.26225635
Pv18.850	18OO0515	M	Nisqually	Early	5	2014	0.075410719	0	0	0	0	0.043361163	0	0.881228117	0	0	0	0	0	0	0	0	0	0	0	0	0	0
Pv18.851	18OO0516	F	Nisqually	Early	5	2014	0	0	0	0	0	0.977366255	0	0	0	0	0	0	0	0	0	0	0	0	0	0	0.022633745	0
Pv18.852	18OO0517	U	Nisqually	Early	5	2014	1	0	0	0	0	0	0	0	0	0	0	0	0	0	0	0	0	0	0	0	0	0
Pv16.090	16MA0088	M	Nisqually	Early	2	2016	0.016486347	0	0	0	0	0	0	0	0	0	0	0	0	0	0.903657908	0.079855744	0	0	0	0	0	0
Pv16.091	16MA0089	M	Nisqually	Early	2	2016	0	0	0	0	0	0	0	0	0	0	0	0	0	0	0.936886396	0.063113604	0	0	0	0	0	0
Pv16.146	16MA0144	F	Nisqually	Early	3	2016	0.060869565	0	0	0	0	0	0	0	0	0	0	0	0	0	0	0	0	0	0	0	0	0.939130434
Pv16.147	16MA0145	F	Nisqually	Early	3	2016	0.227170868	0	0	0	0	0	0	0.134173669	0	0	0	0	0	0	0	0	0	0	0	0	0	0.638655462
Pv16.148	16MA0146	F	Nisqually	Early	3	2016	0	0	0	0.052658228	0	0	0	0	0	0	0	0	0	0	0	0	0	0	0	0	0	0.947341772
Pv16.149	16MA0147	F	Nisqually	Early	3	2016	0	0	0	0	0	0	0	0	0	0	0	0	0	0	0	0	0	0	0	0	0	1
Pv16.150	16MA0148	M	Nisqually	Early	1	2016	0	0	0	0	0	0	0	0	0	0	0	0	0	0	0	0	1	0	0	0	0	0
Pv16.151	16MA0149	M	Nisqually	Early	1	2016	0	0	0	0	0	0	0	0	0	0	0	0	0	0	0	0	1	0	0	0	0	0
Pv16.152	16MA0150	M	Nisqually	Early	1	2016	0	0	0	0	0	0	0	0	0	0	0	0	0	0	0	0	1	0	0	0	0	0
Pv16.153	16MA0151	F	Nisqually	Early	1	2016	1	0	0	0	0	0	0	0	0	0	0	0	0	0	0	0	0	0	0	0	0	0
Pv16.154	16MA0152	F	Nisqually	Early	1	2016	0	0	0	0	0	0.4	0	0	0	0	0	0	0.2	0	0	0	0.4	0	0	0	0	0
Pv16.155	16MA0153	F	Nisqually	Early	1	2016	0	0	0	0	0	0	0	0	0	0	0	0	0.106565176	0	0	0	0.893434824	0	0	0	0	0
Pv16.156	16MA0154	#N/A	Nisqually	Early	1	2016	0	0	0	0	0	0	0	0	0	0	0	0	0	0	0	0	1	0	0	0	0	0
Pv16.157	16MA0155	U	Nisqually	Early	1	2016	0	0	0	0	0	0	0	0	0	0	0	0	0	0	0	0	1	0	0	0	0	0
Pv16.158	16MA0156	U	Nisqually	Early	1	2016	0	0	0	0	0	0	0	0	0	0	0	0	0	0	0	0	0.909677419	0	0	0	0.090322581	0
Pv16.159	16MA0157	U	Nisqually	Early	1	2016	0	0	0	0	0	0	0	0	0	0	0	0	0	0	0	0	1	0	0	0	0	0
Pv16.160	16MA0158	U	Nisqually	Early	1	2016	0	0	0	0	0	0	0	0	0	0	0	0	0	0	0	0	0.711840228	0	0	0	0	0.288159772
Pv16.161	16MA0159	F	Nisqually	Early	1	2016	0	0	0	0	0	0	0	0	0	0	0	0	0	0	0	0	0.945740957	0	0	0	0	0.054259043
Pv16.162	16MA0160	F	Nisqually	Early	3	2016	0.022933966	0	0	0	0	0	0	0	0	0	0	0	0	0	0	0	0	0	0	0	0	0.977066034
Pv16.163	16MA0161	U	Nisqually	Early	3	2016	0	0	0	0	0	0	0	0	0	0	0	0	0	0	0	0	0.852720919	0	0	0	0	0.147279081
Pv16.164	16MA0162	F	Nisqually	Early	3	2016	0	0	0	0.019995919	0	0	0	0.074474597	0	0	0	0	0	0	0	0	0	0	0	0	0	0.905529484
Pv16.165	16MA0163	F	Nisqually	Early	3	2016	0	0	0	0	0	0	0	0	0	0	0	0	0	0	0	0	0	0	0	0	0	1
Pv16.166	16MA0164	F	Nisqually	Early	3	2016	0	0	0	0	0	0	0	0	0	0	0	0	0	0	0	0	0	0	0	0	0	1
Pv16.167	16MA0165	M	Nisqually	Early	2	2016	0	0	0	0	0	0	0	0	0	0	0	0	0	0	1.000000001	0	0	0	0	0	0	0
Pv16.168	16MA0166	F	Nisqually	Early	2	2016	0.530492899	0	0	0	0	0	0	0.331384016	0	0	0.022277917	0	0	0	0.050125313	0	0	0	0	0	0	0.065719855
Pv16.169	16MA0167	F	Nisqually	Early	3	2016	0	0	0	0	0	0	0	0	0	0	0	0	0	0	0	0	0	0	0	0	0	1
Pv16.170	16MA0168	F	Nisqually	Early	3	2016	0	0	0	0	0	0	0	0	0	0	0	0	0	0	0	0	0	0	0	0	0	1
Pv16.201	16MA0199	M	Nisqually	Early	2	2016	0.082924436	0	0	0	0	0	0	0	0	0	0	0	0	0	0.883218843	0.033856722	0	0	0	0	0	0
Pv16.226	16MA0224	F	Nisqually	Early	3	2016	0	0	0	0	0	0	0	0.233145313	0	0	0	0	0	0	0	0	0	0	0	0	0	0.766854687
Pv16.229	16MA0227	F	Nisqually	Early	3	2016	0.22212693	0	0	0.034305317	0	0	0	0.282590051	0	0	0	0	0	0	0	0	0	0	0	0	0.095197256	0.365780446
Pv16.244	16MA0242	U	Nisqually	Early	5	2016	0.337264813	0	0	0	0	0.662735187	0	0	0	0	0	0	0	0	0	0	0	0	0	0	0	0
Pv16.245	16MA0243	U	Nisqually	Early	5	2016	0	0	0	0	0	1	0	0	0	0	0	0	0	0	0	0	0	0	0	0	0	0
Pv16.246	16MA0244	M	Nisqually	Early	5	2016	0.789473684	0	0	0	0	0.10877193	0	0.101754386	0	0	0	0	0	0	0	0	0	0	0	0	0	0
Pv16.247	16MA0245	M	Nisqually	Early	5	2016	0.437647059	0	0	0	0	0.164705882	0	0.397647059	0	0	0	0	0	0	0	0	0	0	0	0	0	0
Pv16.248	16MA0246	M	Nisqually	Early	5	2016	0.614466053	0	0	0	0	0.049812351	0	0.335721597	0	0	0	0	0	0	0	0	0	0	0	0	0	0
Pv16.249	16MA0247	U	Nisqually	Early	5	2016	0	0	0	0	0	0.923346829	0	0.076653171	0	0	0	0	0	0	0	0	0	0	0	0	0	0
Pv16.250	16MA0248	M	Nisqually	Early	5	2016	0	0	0	0	0	0	0	1	0	0	0	0	0	0	0	0	0	0	0	0	0	0
Pv16.251	16MA0249	U	Nisqually	Early	5	2016	0	0	0	0	0	1	0	0	0	0	0	0	0	0	0	0	0	0	0	0	0	0
Pv16.252	16MA0250	F	Nisqually	Early	5	2016	0	0	0	0	0	0	0	0	0	0	0	0	0	0	0	0	1	0	0	0	0	0
Pv16.253	16MA0251	F	Nisqually	Early	5	2016	0.688007214	0	0	0	0	0	0	0.201082056	0	0	0	0	0	0	0	0	0	0	0	0	0	0.11091073
Pv16.254	16MA0252	M	Nisqually	Early	5	2016	0.213709677	0	0	0	0	0.559907834	0	0.226382489	0	0	0	0	0	0	0	0	0	0	0	0	0	0
Pv16.255	16MA0253	F	Nisqually	Early	5	2016	0.66612799	0	0	0	0	0.33387201	0	0	0	0	0	0	0	0	0	0	0	0	0	0	0	0
Pv16.256	16MA0254	F	Nisqually	Early	5	2016	0	0	0	0	0	1	0	0	0	0	0	0	0	0	0	0	0	0	0	0	0	0
Pv16.257	16MA0255	F	Nisqually	Early	2	2016	0.016587548	0	0	0.019915971	0	0.027773231	0	0.597970208	0	0	0	0	0	0	0	0	0	0	0	0	0.07960932	0.258143723
Pv16.258	16MA0256	F	Nisqually	Early	2	2016	0	0	0	0	0	0	0	0	0	0	0	0	0	0	0	0	0	0	0	0	0	1
Pv16.259	16MA0257	F	Nisqually	Early	2	2016	0.14295858	0	0	0	0	0	0	0.070059172	0	0	0	0	0	0	0.786982248	0	0	0	0	0	0	0
Pv16.260	16MA0258	M	Nisqually	Early	2	2016	0.158586526	0	0	0.021268164	0	0.045508587	0	0.601981506	0	0	0	0	0	0	0	0	0	0	0	0	0	0.172655218
Pv16.261	16MA0259	M	Nisqually	Early	2	2016	0	0	0	0	0	0	0	0	0	0	0	0	0	0	0	0	0.858764187	0	0	0	0	0.141235813
Pv16.263	16MA0261	M	Nisqually	Early	2	2016	0	0	0	0	0	0	0	0	0	0	0	0	0	0	0	0	0.988700565	0	0	0	0	0.011299435
Pv16.264	16MA0262	M	Nisqually	Early	2	2016	0.089125102	0	0	0	0	0	0	0	0	0	0	0	0	0	0.910874897	0	0	0	0	0	0	0
Pv16.265	16MA0263	F	Nisqually	Early	2	2016	0	0	0	0.11827957	0	0	0	0	0	0	0	0	0	0	0	0	0.860215054	0	0	0	0.021505376	0
Pv16.267	16MA0265	F	Nisqually	Early	2	2016	0.340802022	0	0	0	0	0	0	0.137021717	0	0	0	0	0	0	0	0	0	0	0	0	0	0.522176261
Pv16.268	16MA0266	M	Nisqually	Early	2	2016	0	0	0	0	0	1	0	0	0	0	0	0	0	0	0	0	0	0	0	0	0	0
Pv16.269	16MA0267	U	Nisqually	Early	2	2016	0.958940397	0	0	0.041059603	0	0	0	0	0	0	0	0	0	0	0	0	0	0	0	0	0	0
Pv16.270	16MA0268	F	Nisqually	Early	2	2016	0.099544669	0	0	0	0	0.317553776	0	0.348170827	0	0	0	0	0	0	0	0	0	0.036897472	0	0	0.020803894	0.177029361
Pv16.271	16MA0269	F	Nisqually	Early	2	2016	0.174917847	0	0	0.024080159	0	0	0	0.037924904	0	0	0	0	0	0	0	0	0	0	0	0	0	0.763077089
Pv16.272	16MA0270	F	Nisqually	Early	2	2016	0.389569161	0	0	0	0	0	0	0.103401361	0	0	0	0	0	0	0	0	0	0	0	0	0	0.507029478
Pv16.273	16MA0271	M	Nisqually	Early	3	2016	0.212587413	0	0	0	0	0	0	0	0	0	0	0	0	0	0.767832168	0.01958042	0	0	0	0	0	0
Pv16.274	16MA0272	M	Nisqually	Early	3	2016	0	0	0	0	0.13712168	0	0	0	0	0	0	0	0	0	0.86287832	0	0	0	0	0	0	0
Pv16.275	16MA0273	M	Nisqually	Early	3	2016	0	0	0	0.092827004	0	0	0	0	0	0	0	0	0	0	0.754949692	0	0	0	0	0	0	0.152223304
Pv16.276	16MA0274	M	Nisqually	Early	3	2016	0	0	0	0.024648342	0	0	0	0	0	0	0	0	0	0	0.858949541	0	0	0	0	0	0	0.116402117
Pv16.278	16MA0276	F	Nisqually	Early	5	2016	0	0	0	0	0	0.279642058	0	0	0	0	0	0	0	0	0	0	0.047938639	0	0	0	0.359539789	0.312879514
Pv16.327	16MA0325	F	Nisqually	Early	3	2016	0	0	0	0	0	0	0	0	0	0	0	0	0	0	0	0	0	0	0	0	0	1
Pv16.389	16MA0387	F	Nisqually	Early	1	2016	0	0	0	0	0	0	0	0	0	0	0	0	0	0	0	0	0	0	0	0	0	1
Pv16.598	16MA0596	M	Nisqually	Early	4	2016	0.679619852	0	0	0.040760296	0	0	0	0.011193242	0	0	0	0	0	0	0.237697994	0	0	0	0	0	0	0.030728617
Pv17.376	17QB0143	#N/A	Nisqually	Early	5	2017	0	0	0	0	0	0	0	0	0	0	0	0	0	0	0	0	1	0	0	0	0	0
Pv17.377	17QB0144	#N/A	Nisqually	Early	5	2017	0	0	0	0	0	0.6469633	0	0.11778716	0	0	0	0	0	0	0.217061817	0	0	0	0	0	0.018187723	0
Pv17.379	17QB0146	#N/A	Nisqually	Early	5	2017	0	0	0	0	0	0.136363636	0	0	0	0	0	0	0	0	0	0	0.863636364	0	0	0	0	0
Pv17.381	17QB0148	#N/A	Nisqually	Early	5	2017	0	0	0	0	0	0.974358974	0	0	0	0	0	0	0	0	0	0	0	0	0	0	0.025641026	0
Pv17.382	17QB0149	#N/A	Nisqually	Early	5	2017	0	0	0	0	0	1	0	0	0	0	0	0	0	0	0	0	0	0	0	0	0	0
Pv17.383	17QB0150	#N/A	Nisqually	Early	5	2017	0	0	0	0	0	0	0	0	0	0	0	0	0	0	0	0	0.987654321	0	0	0	0.012345679	0
Pv17.386	17QB0153	#N/A	Nisqually	Early	5	2017	0.964646465	0	0	0	0	0.025252525	0	0.01010101	0	0	0	0	0	0	0	0	0	0	0	0	0	0
Pv17.390	17QB0157	#N/A	Nisqually	Early	5	2017	0	0	0	0	0	0	0	1	0	0	0	0	0	0	0	0	0	0	0	0	0	0
Pv17.391	17QB0158	#N/A	Nisqually	Early	5	2017	0.166666667	0	0	0	0	0	0	0.833333333	0	0	0	0	0	0	0	0	0	0	0	0	0	0
Pv17.393	17QB0160	#N/A	Nisqually	Early	5	2017	0.31085044	0	0	0	0	0	0	0	0	0	0	0	0	0	0	0	0.68914956	0	0	0	0	0
Pv17.394	17QB0161	#N/A	Nisqually	Early	5	2017	0	0	0	0	0	1	0	0	0	0	0	0	0	0	0	0	0	0	0	0	0	0
Pv17.395	17QB0162	#N/A	Nisqually	Early	5	2017	0	0	0	0	0	0	0	0	0	0	0	0	0	0	0	0	0	0	0	0	1	0
Pv17.396	17QB0163	#N/A	Nisqually	Early	5	2017	1	0	0	0	0	0	0	0	0	0	0	0	0	0	0	0	0	0	0	0	0	0
Pv17.397	17QB0164	#N/A	Nisqually	Early	5	2017	0	0	0	0	0	0	0	0	0	0	0	0	0	0	0	0	0	0	0	0	1	0
Pv17.432	17QB0199	F	Nisqually	Early	5	2017	0.364485981	0	0	0	0	0.327102804	0	0	0	0	0	0	0	0	0.308411215	0	0	0	0	0	0	0
Pv17.433	17QB0200	M	Nisqually	Early	5	2017	0.5216	0	0	0	0	0.4784	0	0	0	0	0	0	0	0	0	0	0	0	0	0	0	0
Pv17.434	17QB0201	M	Nisqually	Early	5	2017	0.136363636	0	0	0	0	0.718181819	0	0	0	0	0	0	0	0.145454546	0	0	0	0	0	0	0	0
Pv18.815	18OO0480	M	Nisqually	Early	4	2018	0.013550136	0	0	0	0	0.624322493	0	0.362127371	0	0	0	0	0	0	0	0	0	0	0	0	0	0
Pv18.817	18OO0482	U	Nisqually	Early	4	2018	0.088613861	0	0	0	0	0.164851485	0	0.746534654	0	0	0	0	0	0	0	0	0	0	0	0	0	0
Pv18.818	18OO0483	U	Nisqually	Early	4	2018	0	0	0	0	0	0	0	1	0	0	0	0	0	0	0	0	0	0	0	0	0	0
Pv18.819	18OO0484	M	Nisqually	Early	4	2018	0.054404647	0	0	0	0	0.097386253	0	0.8482091	0	0	0	0	0	0	0	0	0	0	0	0	0	0
Pv18.820	18OO0485	M	Nisqually	Early	4	2018	0.03511913	0	0	0	0	0.715603911	0	0.249276959	0	0	0	0	0	0	0	0	0	0	0	0	0	0
Pv18.821	18OO0486	M	Nisqually	Early	4	2018	0.135185185	0	0	0	0	0.500925926	0	0.157407407	0	0	0	0	0	0	0	0	0.182407407	0	0	0	0.024074074	0
Pv18.822	18OO0487	M	Nisqually	Early	4	2018	0	0	0	0	0	0.095165934	0	0.904834066	0	0	0	0	0	0	0	0	0	0	0	0	0	0
Pv18.824	18OO0489	M	Nisqually	Early	4	2018	0	0	0	0	0	0	0	0.31594906	0	0	0	0	0	0	0	0	0	0	0	0	0.68405094	0
Pv18.829	18OO0494	F	Nisqually	Early	4	2018	0.921052632	0	0	0	0	0	0	0.078947368	0	0	0	0	0	0	0	0	0	0	0	0	0	0
Pv18.830	18OO0495	F	Nisqually	Early	4	2018	0	0	0	0	0	0	0	0	0	0	0	0	0	0	0.45830721	0	0.05031348	0	0	0	0	0.49137931
Pv18.831	18OO0496	F	Nisqually	Early	4	2018	0.966101695	0	0	0	0	0	0	0.033898305	0	0	0	0	0	0	0	0	0	0	0	0	0	0
Pv18.856	18OO0521	F	Nisqually	Early	5	2018	0.047619048	0	0	0	0	0	0	0.952380952	0	0	0	0	0	0	0	0	0	0	0	0	0	0
Pv18.857	18OO0522	F	Nisqually	Early	5	2018	0	0	0	0	0	0	0	0	0	0	0	0	0	0	0.222689076	0	0	0	0	0	0.046218487	0.731092437
Pv18.860	18OO0525	U	Nisqually	Early	5	2018	0.1	0	0	0	0	0.6	0	0	0	0	0	0	0	0	0	0	0.2	0	0	0	0	0.1
Pv18.862	18OO0527	F	Nisqually	Early	5	2018	1	0	0	0	0	0	0	0	0	0	0	0	0	0	0	0	0	0	0	0	0	0
Pv18.863	18OO0528	F	Nisqually	Early	5	2018	1	0	0	0	0	0	0	0	0	0	0	0	0	0	0	0	0	0	0	0	0	0
Pv18.864	18OO0529	M	Nisqually	Early	5	2018	0	0	0	0	0	1	0	0	0	0	0	0	0	0	0	0	0	0	0	0	0	0
Pv18.865	18OO0530	F	Nisqually	Early	5	2018	0	0	0	0	0	1	0	0	0	0	0	0	0	0	0	0	0	0	0	0	0	0
Pv18.866	18OO0531	M	Nisqually	Early	5	2018	0	0	0	0	0	0.892327257	0	0	0	0	0	0	0	0	0	0	0	0	0	0	0.107672743	0
Pv18.868	18OO0533	F	Nisqually	Early	5	2018	1	0	0	0	0	0	0	0	0	0	0	0	0	0	0	0	0	0	0	0	0	0
Pv18.869	18OO0534	M	Nisqually	Early	5	2018	0	0	0	0	0	0.018946616	0	0	0	0	0	0	0	0	0	0	0	0	0	0	0.013226883	0.967826501
Pv18.870	18OO0535	U	Nisqually	Early	5	2018	0	0	0	0	0	0	0	0	0	0	0	0	0	0	0	0	0	0	0	0	0	1
Pv18.871	18OO0536	F	Nisqually	Early	5	2018	0	0	0	0	0	0	0	0	0	0	0	0	0	0	0	0	0	0	0	0	0	1
Pv18.872	18OO0537	U	Nisqually	Early	5	2018	0	0	0	0	0	0	0	0	0	0	0	0	0	0	0	0	0.869791667	0	0	0	0	0.130208333
Pv18.873	18OO0538	U	Nisqually	Early	5	2018	0	0	0	0	0	0.975609756	0	0.024390244	0	0	0	0	0	0	0	0	0	0	0	0	0	0
Pv18.874	18OO0539	F	Nisqually	Early	5	2018	0	0	0	0	0	0	0	0	0	0	0	0	0	0	0	0	0.067088607	0	0	0	0.265822785	0.667088607
Pv18.875	18OO0540	M	Nisqually	Early	5	2018	0	0	0	0	0	1	0	0	0	0	0	0	0	0	0	0	0	0	0	0	0	0
Pv18.876	18OO0541	F	Nisqually	Early	5	2018	0	0	0	0	0	0.69842932	0	0.131937173	0	0	0	0	0	0	0	0	0	0	0	0	0.060732984	0.108900524
Pv18.877	18OO0542	U	Nisqually	Early	5	2018	0	0	0	0	0	0.773333333	0	0	0	0	0	0	0	0.226666667	0	0	0	0	0	0	0	0
Pv18.878	18OO0543	F	Nisqually	Early	5	2018	0	0	0	0	0	0	0	0.075528701	0	0	0	0	0	0	0	0	0	0	0	0	0.377643505	0.546827795
Pv18.879	18OO0544	U	Nisqually	Early	5	2018	0	0	0	0	0	1	0	0	0	0	0	0	0	0	0	0	0	0	0	0	0	0
Pv18.880	18OO0545	U	Nisqually	Early	5	2018	0	0	0	0	0	0	0	1	0	0	0	0	0	0	0	0	0	0	0	0	0	0
Pv18.881	18OO0546	U	Nisqually	Early	5	2018	0	0	0	0	0	0.971428571	0	0	0	0	0	0	0	0	0	0	0	0	0	0	0.028571429	0
Pv18.883	18OO0548	F	Nisqually	Early	5	2018	0	0	0	0	0	0	0	0.072319202	0	0	0	0	0	0	0	0	0	0	0	0	0.927680798	0
Pv18.884	18OO0549	F	Nisqually	Early	5	2018	0	0	0	0	0	0.217355372	0	0	0	0	0	0	0	0	0	0	0	0	0	0	0.44214876	0.340495868
Pv18.885	18OO0550	U	Nisqually	Early	5	2018	0	0	0	0	0	1	0	0	0	0	0	0	0	0	0	0	0	0	0	0	0	0
Pv18.886	18OO0551	F	Nisqually	Early	5	2018	0	0	0	0	0	0.82807571	0	0.17192429	0	0	0	0	0	0	0	0	0	0	0	0	0	0
Pv18.887	18OO0552	F	Nisqually	Early	5	2018	0	0	0	0	0	0	0	0.327645052	0	0	0	0	0	0	0.38225256	0	0.290102389	0	0	0	0	0
Pv18.892	18OO0557	U	Nisqually	Early	5	2018	0	0	0	0	0	0	0	1	0	0	0	0	0	0	0	0	0	0	0	0	0	0
Pv18.893	18OO0558	U	Nisqually	Early	5	2018	0	0	0	0	0	0	0	1	0	0	0	0	0	0	0	0	0	0	0	0	0	0
Pv18.894	18OO0559	U	Nisqually	Early	5	2018	0	0	0	0	0	0.936586791	0	0.063413209	0	0	0	0	0	0	0	0	0	0	0	0	0	0
Pv18.895	18OO0560	U	Nisqually	Early	5	2018	0	0	0	0	0	1	0	0	0	0	0	0	0	0	0	0	0	0	0	0	0	0
Pv18.896	18OO0561	U	Nisqually	Early	5	2018	0	0	0	0	0	1	0	0	0	0	0	0	0	0	0	0	0	0	0	0	0	0
Pv18.897	18OO0562	M	Nisqually	Early	5	2018	0	0	0	0	0	0	0	0.919363686	0	0	0	0	0	0	0.080636314	0	0	0	0	0	0	0
Pv18.898	18OO0563	U	Nisqually	Early	5	2018	0	0	0	0	0	0.58490566	0	0	0	0	0	0	0	0	0	0	0	0	0	0	0	0.41509434
Pv18.899	18OO0564	U	Nisqually	Early	5	2018	0.319563523	0	0	0	0	0.385814497	0	0.29462198	0	0	0	0	0	0	0	0	0	0	0	0	0	0
Pv18.900	18OO0565	F	Nisqually	Early	5	2018	0	0	0	0	0	0.840952747	0	0.023434499	0	0	0	0	0	0	0	0	0	0	0	0	0.135612755	0
Pv18.901	18OO0566	F	Nisqually	Early	5	2018	0	0	0	0	0	0	0	1	0	0	0	0	0	0	0	0	0	0	0	0	0	0
Pv18.902	18OO0567	F	Nisqually	Early	5	2018	0	0	0	0	0	0	0	0	0	0	0	0	0	0	0.391912908	0	0.219284603	0	0	0	0	0.388802488
Pv18.903	18OO0568	F	Nisqually	Early	5	2018	0	0	0	0	0	0	0	0.023795872	0	0	0	0	0	0	0	0	0	0	0	0	0	0.976204128
Pv18.904	18OO0569	U	Nisqually	Early	5	2018	0	0	0	0	0	0.951320559	0	0	0	0	0	0	0	0	0	0	0.048679441	0	0	0	0	0
Pv18.906	18OO0571	U	Nisqually	Early	5	2018	0	0	0	0	0	0	0	0	0	0	0	0	0	0	0	0	0	0	0	0	0	1
Pv18.907	18OO0572	F	Nisqually	Early	5	2018	0	0	0	0	0	0	0	0	0	0	0	0	0	0	0	0	0	0	0	0	0	1
Pv18.908	18OO0573	U	Nisqually	Early	5	2018	0	0	0	0	0	1	0	0	0	0	0	0	0	0	0	0	0	0	0	0	0	0
Pv18.909	18OO0574	U	Nisqually	Early	5	2018	0	0	0	0	0	0	0	0	0	0	0	0	0	0	0.355283308	0	0.127105666	0	0	0	0.359877489	0.157733538
Pv18.910	18OO0575	U	Nisqually	Early	5	2018	0	0	0	0	0	0	0	0	0	0	0	0	0	0	0.095890411	0	0.215753425	0	0	0	0.397260274	0.29109589
Pv18.911	18OO0576	F	Nisqually	Early	5	2018	0	0	0	0	0	0.245762712	0	0	0	0	0	0	0	0	0.29661017	0	0	0	0	0	0.457627119	0
Pv18.912	18OO0577	F	Nisqually	Early	5	2018	0	0	0	0	0	0	0	0	0	0	0	0	0	0	0	0	0.028388278	0	0	0	0.470695971	0.500915751
Pv18.914	18OO0579	F	Nisqually	Early	5	2018	0.024857742	0	0	0	0	0.019167415	0	0.085055406	0	0	0	0	0	0	0	0	0	0	0	0	0.870919437	0
Pv18.915	18OO0580	F	Nisqually	Early	5	2018	0	0	0	0	0	0	0	0	0	0	0	0	0	0	0	0	0	0	0	0	1	0
Pv18.916	18OO0581	F	Nisqually	Early	5	2018	0	0	0	0	0	0	0	1	0	0	0	0	0	0	0	0	0	0	0	0	0	0
Pv18.917	18OO0582	F	Nisqually	Early	5	2018	0	0	0	0	0	1	0	0	0	0	0	0	0	0	0	0	0	0	0	0	0	0
Pv18.918	18OO0583	F	Nisqually	Early	5	2018	0	0	0	0	0	0	0	0	0	0	0	0	0	0	0	0	0	0	0	0	0	1
Pv18.919	18OO0584	U	Nisqually	Early	5	2018	0	0	0	0	0	1	0	0	0	0	0	0	0	0	0	0	0	0	0	0	0	0
Pv18.920	18OO0585	U	Nisqually	Early	5	2018	0	0	0	0	0	1	0	0	0	0	0	0	0	0	0	0	0	0	0	0	0	0
Pv18.921	18OO0586	U	Nisqually	Early	5	2018	0.27631579	0	0	0	0	0.522556391	0	0	0	0	0	0	0	0.020676692	0	0	0.180451127	0	0	0	0	0
Pv18.922	18OO0587	U	Nisqually	Early	5	2018	0	0	0	0	0	1	0	0	0	0	0	0	0	0	0	0	0	0	0	0	0	0
Pv18.923	18OO0588	F	Nisqually	Early	5	2018	0	0	0	0	0	0	0	0	0	0	0	0	0	0	0	0	0	0	0	0	0	1
Pv18.924	18OO0589	F	Nisqually	Early	6	2018	0.735739232	0	0	0	0	0	0	0.210710128	0	0	0	0	0	0	0	0.05355064	0	0	0	0	0	0
Pv18.925	18OO0590	F	Nisqually	Early	6	2018	0.331994645	0	0	0	0	0	0	0.409638554	0	0	0	0	0	0	0	0.258366801	0	0	0	0	0	0
Pv18.926	18OO0591	F	Nisqually	Early	6	2018	0.132842266	0	0	0	0	0	0	0.135128271	0	0	0	0	0	0	0	0.146304293	0	0	0	0	0	0.585725172
Pv18.927	18OO0592	F	Nisqually	Early	6	2018	0.118865867	0	0	0	0	0	0	0.055070883	0	0	0	0	0	0	0	0.164667394	0	0	0	0	0	0.661395856
Pv18.928	18OO0593	F	Nisqually	Early	6	2018	0.16935167	0	0	0	0	0	0	0.198428291	0	0	0	0	0	0	0	0.140667976	0	0	0	0	0	0.491552063
Pv18.929	18OO0594	F	Nisqually	Early	6	2018	0.121763754	0	0	0	0	0	0	0.048139159	0	0	0	0	0	0	0.067961165	0	0	0	0	0	0	0.762135922
Pv18.930	18OO0595	F	Nisqually	Early	6	2018	0.1296	0	0	0	0	0	0	0.2096	0	0	0	0	0	0	0	0.1784	0	0	0	0	0	0.4824
Pv18.931	18OO0596	F	Nisqually	Early	6	2018	0.208191126	0	0	0	0	0	0	0.119453925	0	0	0	0	0	0	0	0.112627986	0	0	0	0	0	0.559726963
Pv18.932	18OO0597	U	Nisqually	Early	6	2018	0	0	0	0	0	0.481203008	0	0	0	0	0	0	0	0	0	0	0.518796993	0	0	0	0	0
Pv18.933	18OO0598	U	Nisqually	Early	6	2018	0	0	0	0	0	0.830897704	0	0.039665971	0	0	0	0	0	0	0.129436326	0	0	0	0	0	0	0
Pv18.934	18OO0599	F	Nisqually	Early	6	2018	0	0	0	0	0	0.87012987	0	0	0	0	0	0	0	0	0	0	0.12987013	0	0	0	0	0
Pv18.936	18OO0601	U	Nisqually	Early	6	2018	0	0	0	0	0	0.941304348	0	0	0	0	0	0	0	0	0	0	0.058695652	0	0	0	0	0
Pv18.937	18OO0602	F	Nisqually	Early	6	2018	0	0	0	0	0	0.898493259	0	0	0	0	0	0	0	0	0	0	0	0	0	0	0	0.101506741
Pv18.938	18OO0603	F	Nisqually	Early	6	2018	0	0	0	0	0	1	0	0	0	0	0	0	0	0	0	0	0	0	0	0	0	0
Pv18.939	18OO0604	F	Nisqually	Early	6	2018	0	0	0	0	0	0.73709369	0	0	0	0	0	0	0	0	0	0	0	0	0	0	0.010516252	0.252390057
Pv18.940	18OO0605	U	Nisqually	Early	6	2018	0	0	0	0	0	0.986142782	0	0	0	0	0	0	0	0	0	0	0.013857218	0	0	0	0	0
Pv18.941	18OO0606	F	Nisqually	Early	6	2018	0	0	0	0	0	0.419047619	0	0	0	0	0	0	0	0	0	0	0	0	0	0	0	0.580952381
Pv18.942	18OO0607	F	Nisqually	Early	6	2018	0	0	0	0	0	0.715935527	0	0	0	0	0	0	0	0	0	0	0	0	0	0	0	0.284064473
Pv18.943	18OO0608	F	Nisqually	Early	6	2018	0	0	0	0	0	0.812089356	0	0	0	0	0	0	0	0	0	0	0	0	0	0	0	0.187910644
Pv18.944	18OO0609	F	Nisqually	Early	6	2018	0	0	0	0	0	0.947580645	0	0	0	0	0	0	0	0	0	0	0	0	0	0	0	0.052419355
Pv18.945	18OO0610	U	Nisqually	Early	6	2018	0	0	0	0	0	0.649937265	0	0	0	0	0	0	0	0	0	0	0.350062735	0	0	0	0	0
Pv18.946	18OO0611	F	Nisqually	Early	6	2018	0	0	0	0	0	0.676342886	0	0	0	0	0	0	0	0	0	0	0	0	0	0	0	0.323657115
Pv18.947	18OO0612	F	Nisqually	Early	6	2018	0	0	0	0	0	0.759049774	0	0	0	0	0	0	0	0	0	0	0	0	0	0	0	0.240950226
Pv18.948	18OO0613	M	Nisqually	Early	6	2018	0	0	0	0	0	0	0	0	0	0	0	0	0	0	0	0	1	0	0	0	0	0
Pv18.949	18OO0614	F	Nisqually	Early	6	2018	0	0	0	0	0	0.912641622	0	0	0	0	0	0	0	0	0	0	0	0	0	0	0.017292785	0.070065593
Pv18.950	18OO0615	F	Nisqually	Early	6	2018	0	0	0	0	0	0.616561656	0	0	0	0	0	0	0	0	0.02160216	0	0	0	0	0	0	0.361836184
Pv18.951	18OO0616	F	Nisqually	Early	6	2018	0	0	0	0	0	0.699553111	0	0	0	0	0	0	0	0	0	0	0	0	0	0	0	0.300446889
Pv18.952	18OO0617	F	Nisqually	Early	6	2018	0	0	0	0	0	0.978132306	0	0	0	0	0	0	0	0	0	0	0.021867694	0	0	0	0	0
Pv18.953	18OO0618	U	Nisqually	Early	6	2018	0	0	0	0	0	0.085889571	0	0	0	0	0	0	0	0	0	0	0	0	0	0	0	0.914110429
Pv18.954	18OO0619	U	Nisqually	Early	6	2018	0	0	0	0	0	0	0	0	0	0	0	0	0	0	0	0	0	0	0	0	0.229166667	0.770833333
Pv18.955	18OO0620	F	Nisqually	Early	6	2018	0	0	0	0	0	0	0	0	0	0	0	0	0	0	1	0	0	0	0	0	0	0
Pv18.956	18OO0621	F	Nisqually	Early	6	2018	0	0	0	0	0	0	0	0	0	0	0	0	0	0	0	0	0	0	0	0	0	1
Pv18.957	18OO0622	F	Nisqually	Early	6	2018	0	0	0	0	0	0	0	0	0	0	0	0	0	0	0	0	0	0	0	0	0	1
Pv18.958	18OO0623	F	Nisqually	Early	6	2018	1	0	0	0	0	0	0	0	0	0	0	0	0	0	0	0	0	0	0	0	0	0
Pv18.959	18OO0624	F	Nisqually	Early	6	2018	0	0	0	0	0	0	0	0	0	0	0	0	0	0	0	0	0	0	0	0	0	1
Pv18.960	18OO0625	F	Nisqually	Early	6	2018	0	0	0	0	0	1	0	0	0	0	0	0	0	0	0	0	0	0	0	0	0	0
Pv18.961	18OO0626	F	Nisqually	Early	6	2018	0	0	0	0	0	0	0	0	0	0	0	0	0	0	0	0	0	0	0	0	0	1
Pv18.962	18OO0627	F	Nisqually	Early	6	2018	0	0	0	0	0	0.08	0	0	0	0	0	0	0	0	0.92	0	0	0	0	0	0	0
Pv18.963	18OO0628	U	Nisqually	Early	6	2018	0	0	0	0	0	1	0	0	0	0	0	0	0	0	0	0	0	0	0	0	0	0
Pv18.964	18OO0629	U	Nisqually	Early	6	2018	0	0	0	0	0	0.639344262	0	0	0	0	0	0	0	0	0	0	0.360655738	0	0	0	0	0
Pv18.965	18OO0630	U	Nisqually	Early	6	2018	0	0	0	0	0	1	0	0	0	0	0	0	0	0	0	0	0	0	0	0	0	0
Pv18.966	18OO0631	U	Nisqually	Early	6	2018	0	0	0	0	0	1	0	0	0	0	0	0	0	0	0	0	0	0	0	0	0	0
Pv18.967	18OO0632	U	Nisqually	Early	6	2018	0	0	0	0	0	1	0	0	0	0	0	0	0	0	0	0	0	0	0	0	0	0
Pv18.968	18OO0633	U	Nisqually	Early	6	2018	0	0	0	0	0	1	0	0	0	0	0	0	0	0	0	0	0	0	0	0	0	0
Pv18.969	18OO0634	U	Nisqually	Early	6	2018	0	0	0	0	0	0.3125	0	0	0	0	0	0	0	0	0	0	0	0	0	0	0	0.6875
Pv18.970	18OO0635	M	Nisqually	Early	6	2018	0	0	0	0	0	1	0	0	0	0	0	0	0	0	0	0	0	0	0	0	0	0
Pv18.971	18OO0636	M	Nisqually	Early	6	2018	0	0	0	0	0	0.935483871	0	0.032258065	0	0	0	0	0	0	0	0	0	0	0	0	0.032258065	0
Pv18.973	18OO0638	#N/A	Nisqually	Early	6	2018	0	0	0	0	0	1	0	0	0	0	0	0	0	0	0	0	0	0	0	0	0	0
Pv18.974	18OO0639	U	Nisqually	Early	6	2018	0	0	0	0	0	1	0	0	0	0	0	0	0	0	0	0	0	0	0	0	0	0
Pv18.975	18OO0640	F	Nisqually	Early	6	2018	0	0	0	0	0	1	0	0	0	0	0	0	0	0	0	0	0	0	0	0	0	0
Pv18.976	18OO0641	M	Nisqually	Early	6	2018	0	0	0	0	0	1	0	0	0	0	0	0	0	0	0	0	0	0	0	0	0	0
Pv18.977	18OO0642	M	Nisqually	Early	6	2018	0	0	0	0	0	1	0	0	0	0	0	0	0	0	0	0	0	0	0	0	0	0
Pv18.978	18OO0643	M	Nisqually	Early	6	2018	0	0	0	0	0	0.974496644	0	0	0	0	0	0	0	0	0	0	0	0	0	0	0	0.025503356
Pv18.979	18OO0644	U	Nisqually	Early	6	2018	0	0	0	0	0	1	0	0	0	0	0	0	0	0	0	0	0	0	0	0	0	0
Pv18.980	18OO0645	M	Nisqually	Early	6	2018	0	0	0	0	0	1	0	0	0	0	0	0	0	0	0	0	0	0	0	0	0	0
Pv18.981	18OO0646	U	Nisqually	Early	6	2018	0	0	0	0	0	0.904761905	0	0.095238095	0	0	0	0	0	0	0	0	0	0	0	0	0	0
Pv18.982	18OO0647	M	Nisqually	Early	6	2018	0	0	0	0	0	0.963576159	0	0	0	0	0	0	0	0	0	0	0	0	0	0	0	0.036423841
Pv18.983	18OO0648	M	Nisqually	Early	6	2018	0.0625	0	0	0	0	0.875	0	0.0625	0	0	0	0	0	0	0	0	0	0	0	0	0	0
Pv18.984	18OO0649	M	Nisqually	Early	6	2018	0	0	0	0	0	0.975	0	0.025	0	0	0	0	0	0	0	0	0	0	0	0	0	0
Pv18.985	18OO0650	M	Nisqually	Early	6	2018	0	0	0	0	0	0.063829787	0	0.021276596	0	0	0	0	0	0	0	0	0	0	0	0	0	0.914893617
Pv18.986	18OO0651	M	Nisqually	Early	6	2018	0	0	0	0	0	1	0	0	0	0	0	0	0	0	0	0	0	0	0	0	0	0
Pv18.987	18OO0652	M	Nisqually	Early	6	2018	0	0	0	0	0	1.000000001	0	0	0	0	0	0	0	0	0	0	0	0	0	0	0	0
Pv18.988	18OO0653	M	Nisqually	Early	6	2018	0	0	0	0	0	0.895061728	0	0	0	0	0	0	0	0	0	0	0.104938272	0	0	0	0	0
Pv18.989	18OO0654	M	Nisqually	Early	6	2018	0	0	0	0	0	1	0	0	0	0	0	0	0	0	0	0	0	0	0	0	0	0
Pv18.990	18OO0655	M	Nisqually	Early	6	2018	0	0	0	0	0	0.960660185	0	0	0	0	0	0	0	0	0	0	0.039339815	0	0	0	0	0
Pv18.991	18OO0656	M	Nisqually	Early	6	2018	0.084057971	0	0	0	0	0.449275362	0	0	0	0	0	0	0	0	0.466666667	0	0	0	0	0	0	0
WB006	16OP0006	M	Penn Cove Mussel Farm	Early	4	2016	0.65408805	0	0	0	0	0	0	0	0	0	0	0	0	0	0.34591195	0	0	0	0	0	0	0
WB008	16OP0008	U	Penn Cove Mussel Farm	Early	4	2016	0	0	0	0	0	1	0	0	0	0	0	0	0	0	0	0	0	0	0	0	0	0
WB009	16OP0009	M	Penn Cove Mussel Farm	Early	4	2016	0	0	0	0.081460674	0	0	0	0.918539326	0	0	0	0	0	0	0	0	0	0	0	0	0	0
WB010	16OP0010	M	Penn Cove Mussel Farm	Early	4	2016	0	0	0	0.241290323	0	0	0	0.758709677	0	0	0	0	0	0	0	0	0	0	0	0	0	0
WB011	16OP0011	F	Penn Cove Mussel Farm	Early	4	2016	0	0	0	0	0	1	0	0	0	0	0	0	0	0	0	0	0	0	0	0	0	0
WB037	16OP0037	F	Penn Cove Mussel Farm	Early	4	2016	0.262664165	0	0	0	0.275797373	0	0	0	0	0	0	0	0	0	0	0	0	0	0	0	0.446841776	0.014696685
WB038	16OP0038	U	Penn Cove Mussel Farm	Early	4	2016	0	0	0	0	0	0	0	1	0	0	0	0	0	0	0	0	0	0	0	0	0	0
WB039	16OP0039	U	Penn Cove Mussel Farm	Early	4	2016	0	0	0	0	0	1	0	0	0	0	0	0	0	0	0	0	0	0	0	0	0	0
WB040	16OP0040	M	Penn Cove Mussel Farm	Early	4	2016	0.403580146	0	0	0.055329536	0	0	0	0.066720911	0	0	0	0	0	0	0.474369406	0	0	0	0	0	0	0
WB041	16OP0041	M	Penn Cove Mussel Farm	Early	4	2016	0.072245635	0	0	0.092414208	0	0	0	0.132751355	0	0	0	0	0	0	0.546959663	0.155629139	0	0	0	0	0	0
WB043	16OP0043	U	Penn Cove Mussel Farm	Early	4	2016	0	0	0	0	0	0	0	0	0	0	0	0	1	0	0	0	0	0	0	0	0	0
WB044	16OP0044	M	Penn Cove Mussel Farm	Early	4	2016	0	0	0	0	0	1	0	0	0	0	0	0	0	0	0	0	0	0	0	0	0	0
WB046	16OP0046	M	Penn Cove Mussel Farm	Early	4	2016	0	0	0	0	0	0	0	0	0	0	0	0	0	0	1	0	0	0	0	0	0	0
WB104	16OP0104	M	Penn Cove Mussel Farm	Early	5	2016	0	0	0	0	0	0	0	0	0	0	0	0	0	0	0.771084337	0	0	0	0	0	0.152610442	0.076305221
WB105	16OP0105	M	Penn Cove Mussel Farm	Early	5	2016	0	0	0	0.344243056	0.146042509	0.137436432	0	0.168600861	0	0	0	0	0	0	0.130525492	0.073151649	0	0	0	0	0	0
WB106	16OP0106	M	Penn Cove Mussel Farm	Early	5	2016	0	0	0	0	0	0	0	0	0	0	0	0	0	0	0	1	0	0	0	0	0	0
WB109	16OP0109	U	Penn Cove Mussel Farm	Early	5	2016	0	0	0	0	0	0	0	0	0	0	0	0	0	0	0	0	0	0	0	0	1	0
WB110	16OP0110	F	Penn Cove Mussel Farm	Early	5	2016	0.845465762	0	0	0	0	0	0	0	0	0	0	0	0.04318322	0	0.034238125	0	0	0	0	0	0	0.077112893
WB111	16OP0111	F	Penn Cove Mussel Farm	Early	5	2016	0.541621622	0	0	0.051891892	0	0	0	0.025225225	0	0	0	0	0	0	0.126126126	0	0	0	0	0	0.244324324	0.010810811
WB112	16OP0112	M	Penn Cove Mussel Farm	Early	5	2016	0	0	0	0	0	0	0	1	0	0	0	0	0	0	0	0	0	0	0	0	0	0
WB113	16OP0113	M	Penn Cove Mussel Farm	Early	5	2016	0	0	0	0	0	0	0	0	0	0	0	0	0	0	0	0	1	0	0	0	0	0
WB114	16OP0114	M	Penn Cove Mussel Farm	Early	5	2016	0	0	0	0	0	0.082232012	0	0	0	0	0	0	0	0	0	0	0.917767988	0	0	0	0	0
WB115	16OP0115	F	Penn Cove Mussel Farm	Early	5	2016	0	0	0	0	0	0.893392785	0	0.093230645	0	0	0	0	0	0	0	0	0.013376571	0	0	0	0	0
WB116	16OP0116	M	Penn Cove Mussel Farm	Early	5	2016	0.175320297	0	0	0.02596089	0	0	0	0.247471342	0	0	0	0	0	0	0.179028995	0.240053945	0	0	0	0	0.132164531	0
WB117	16OP0117	M	Penn Cove Mussel Farm	Early	5	2016	0.092544987	0	0	0	0	0.072836332	0	0.624678663	0	0	0	0	0	0	0.209940017	0	0	0	0	0	0	0
WB118	16OP0118	M	Penn Cove Mussel Farm	Early	5	2016	0	0	0	0	0	0	0	0	0	0	0	0	0	0	0	0	0	0	0	0	0.490376569	0.509623431
WB330	16OP0331	M	Penn Cove Mussel Farm	Early	6	2016	0	0	0	0	0	0	0	0	0	0	0	0	0	0	0	0	0	0	0	0	0.982884833	0.017115167
WB331	16OP0332	F	Penn Cove Mussel Farm	Early	6	2016	0.123760889	0	0	0	0	0	0	0.011114449	0	0	0	0	0	0	0.546710723	0	0	0	0	0	0.243316311	0.075097627
WB332	16OP0333	F	Penn Cove Mussel Farm	Early	6	2016	0.43660419	0	0	0.115766262	0	0	0	0.115766262	0	0	0	0	0	0	0.331863285	0	0	0	0	0	0	0
WB333	16OP0334	M	Penn Cove Mussel Farm	Early	6	2016	0	0	0	0	0	0	0	1	0	0	0	0	0	0	0	0	0	0	0	0	0	0
WB334	16OP0335	F	Penn Cove Mussel Farm	Early	6	2016	0.447592068	0	0	0.011951133	0	0	0	0	0	0	0	0	0	0	0.312322946	0.217245042	0	0	0	0	0	0.01088881
WB335	16OP0336	F	Penn Cove Mussel Farm	Early	6	2016	0	0	0	0.285714286	0	0	0	0.714285714	0	0	0	0	0	0	0	0	0	0	0	0	0	0
WB338	16OP0339	M	Penn Cove Mussel Farm	Early	6	2016	0	0	0	0.45803329	0	0	0	0.54196671	0	0	0	0	0	0	0	0	0	0	0	0	0	0
WB339	16OP0340	U	Penn Cove Mussel Farm	Early	6	2016	0	0	0	1	0	0	0	0	0	0	0	0	0	0	0	0	0	0	0	0	0	0
WB341	16OP0342	M	Penn Cove Mussel Farm	Early	6	2016	0.080882353	0	0	0.210784314	0	0	0	0.566993464	0	0	0	0	0	0	0.141339869	0	0	0	0	0	0	0
WB343	16OP0344	U	Penn Cove Mussel Farm	Early	6	2016	0	0	0	0	0	0.29144385	0	0	0	0	0	0	0.70855615	0	0	0	0	0	0	0	0	0
WB344	16OP0345	M	Penn Cove Mussel Farm	Early	6	2016	0	0	0	0.627145086	0	0	0	0.372854914	0	0	0	0	0	0	0	0	0	0	0	0	0	0
WB345	16OP0346	U	Penn Cove Mussel Farm	Early	6	2016	0	0	0	0.038714673	0	0	0	0.16918312	0	0	0	0	0	0	0.049941928	0.742160279	0	0	0	0	0	0
WB346	16OP0347	U	Penn Cove Mussel Farm	Early	6	2016	0.074882075	0	0	0	0	0	0	0	0	0	0	0	0	0	0	0	0	0	0	0	0.925117925	0
WB347	16OP0348	M	Penn Cove Mussel Farm	Early	6	2016	0	0	0	0	0	0.090990187	0	0.909009813	0	0	0	0	0	0	0	0	0	0	0	0	0	0
WB390	16OP0391	U	Penn Cove Mussel Farm	Early	6	2016	0	0	0	0	0	0	0	0.187326292	0	0	0	0	0	0	0	0	0	0	0	0	0.812673708	0
WB391	16OP0392	M	Penn Cove Mussel Farm	Early	6	2016	0	0	0	0	0	0	0	1	0	0	0	0	0	0	0	0	0	0	0	0	0	0
WB392	16OP0393	U	Penn Cove Mussel Farm	Early	6	2016	0	0	0	0	0	0	0	1	0	0	0	0	0	0	0	0	0	0	0	0	0	0
WB393	16OP0394	U	Penn Cove Mussel Farm	Early	6	2016	0	0	0	0	0	0	0	1	0	0	0	0	0	0	0	0	0	0	0	0	0	0
WB394	16OP0395	M	Penn Cove Mussel Farm	Early	6	2016	0.268623025	0	0	0.14221219	0.066817156	0	0	0.058239278	0	0	0	0	0	0	0.464108353	0	0	0	0	0	0	0
[truncated: 406 more rows]
